# Supplementary material for: Reactive oxygen species-responsive and Raman-traceable hydrogel combining photodynamic and immune therapy for postsurgical cancer treatment
Source: Nat Commun. 2022 Aug 5;13:4553. doi: 10.1038/s41467-022-32160-z (PMC9356008; doi:10.1038/s41467-022-32160-z)
Supplement: Supplementary file 4 — Source Data [file 41467_2022_32160_MOESM4_ESM.xlsx]

## Sheet: Fig. 2
Fig. 2b										Fig. 2c										Fig. 2d					Fig. 2e					Fig. 2f					Fig. 2g
	Irradiation time (h)										Irradiation time (h)									Time (h)	Raman intensity at 1522 cm-1	Raman intensity at 2121 cm-1	Absorbance of PDDA at 460 nm		Chemical shift (ppm)	Succunic acid	Chemical shift (ppm)	Succunic acid		Chemical shift (ppm)	Succunic acid	Chemical shift (ppm)	Succunic acid		Chemical shift (ppm)	Succunic acid	Chemical shift (ppm)	Succunic acid
Wavelength (nm)	0	2	4	8	12	24	36	48		Wavenumber (cm-1)	0	2	4	8	12	24	36	48		0	1	1	1		-1.90697	-5.10592e-05	-1.84497	1.19999		-10.1108	0.07496	-10.0828	1.10794		50.5766	1.25472e-05	50.3553	1.1
800	0	0	0	0	0	0	0	-0.000443297		1454.9	0.00818	0.00311	0.02652	0.00676	0.00482	0.00369	0.00354	0.00403		2	0.57432	0.54985	0.59572		-1.90648	-9.38656e-06	-1.84448	1.20001		-10.1073	0.07559	-10.0793	1.10868		54.5562	5.40635e-06	50.5027	1.1
799	0	0	0	0	0	0	0	-0.000407833		1455.55	0.00744	0.00235	0.02544	0.00612	0.00439	0.00347	0.00319	0.00355		4	0.34459	0.32663	0.3595		-1.90599	-2.43209e-05	-1.84399	1.20001		-10.1038	0.07333	-10.0758	1.1111		54.5947	2.39723e-05	50.5806	1.10001
798	0	0	0	0	0	0	0	-0.000367444		1456.2	0.00679	0.00169	0.02448	0.00554	0.00401	0.00326	0.00288	0.00312		8	0.21833	0.20762	0.23637		-1.9055	-4.11951e-05	-1.8435	1.19998		-10.1003	0.07059	-10.0723	1.1108		58.559	5.70654e-06	52.8168	1.10001
797	0	0	0	0	0	0	0	-0.000322129		1456.85	0.00621	0.00115	0.02362	0.00504	0.00366	0.00307	0.0026	0.00273		12	0.11486	0.10865	0.12909		-1.90501	-1.48433e-05	-1.84301	1.19999		-10.0968	0.0709	-10.0688	1.10978		59.0126	0.000984133	52.8577	1.1
796	0	0	0	0	0	0	0	-0.000271889		1457.49	0.00572	0.000706414	0.02287	0.0046	0.00336	0.00289	0.00235	0.00239		24	0.04955	0.04816	0.04863		-1.90452	-2.44032e-06	-1.84252	1.2		-10.0932	0.08125	-10.0652	1.10908		59.4997	0	55.0177	1.10006
795	0	0	0	0	0	0	0	-0.000216723		1458.14	0.0053	0.000373159	0.02223	0.00423	0.0031	0.00272	0.00213	0.0021		36	0.01577	0.01644	0.01987		-1.90403	-3.14861e-05	-1.84203	1.19999		-10.0897	0.07489	-10.0617	1.10901		59.984	0.000278929	55.7591	1.1001
794	0	0	0	0	0	0	0	-4.43297e-05		1458.79	0.00497	0.000143302	0.02171	0.00393	0.00288	0.00256	0.00194	0.00186		48	0.01802	0.01802	0.00846		-1.90354	-1.99786e-05	-1.84154	1.19999		-10.0862	0.06658	-10.0582	1.11327		60.0159	5.07356e-05	57.0333	1.1
793	0	0	0	0	0	0	0	0.000177319		1459.44	0.00472	1.89158e-05	0.02129	0.0037	0.0027	0.00242	0.00178	0.00166							-1.90305	1.5137e-05	-1.84105	1.2		-10.0827	0.07604	-10.0547	1.11412		60.979	0.000220977	57.1259	1.10014
792	0	0	0	0	0	0	0	0		1460.09	0.00455	0	0.02098	0.00353	0.00257	0.00229	0.00166	0.00151							-1.90256	1.25353e-05	-1.84056	1.2		-10.0792	0.07923	-10.0512	1.11293		60.9918	0.04479	58.4811	1.10001
791	0	0	0	0	0	0	0	0		1460.73	0.00446	8.65546e-05	0.02078	0.00344	0.00247	0.00217	0.00156	0.00141							-1.90207	3.55452e-05	-1.84007	1.2		-10.0757	0.07651	-10.0477	1.114		61.0043	8.55153e-05	58.8046	1.10001
790	0	0	0	0	0	0	0	0		1461.38	0.00445	0.00027858	0.02069	0.00341	0.00242	0.00207	0.0015	0.00136							-1.90158	-8.7654e-05	-1.83958	1.19999		-10.0722	0.07491	-10.0442	1.11495		61.0049	7.03777e-05	59.0125	1.10002
789	0	0	0	0	0	0.000177319	0.000177319	0		1462.03	0.00368	0.000149408	0.02083	0.00334	0.00265	0.00206	0.00156	0.00153							-1.90109	-7.82499e-05	-1.83909	1.19999		-10.0687	0.06839	-10.0407	1.11426		61.9871	0.000134997	59.9101	1.10159
788	0	0	0	0	0	-4.43297e-05	-4.43297e-05	0		1462.67	0.00521	0.000838507	0.02151	0.00412	0.00275	0.00199	0.00163	0.00173							-1.9006	-2.82062e-05	-1.8386	1.20001		-10.0651	0.06954	-10.0371	1.11275		61.9952	0.000370155	59.984	1.10002
787	0	0	0	0	0	-0.000216723	-0.000216723	0		1463.32	0.00481	0.000867223	0.02183	0.00439	0.00273	0.00175	0.00167	0.00169							-1.90012	-0.000102995	-1.83812	1.20001		-10.0616	0.06788	-10.0336	1.10932		62.3819	6.88737e-06	60.9918	1.10023
786	0	0	0	0	0	-0.000339861	-0.000162542	0		1463.97	0.00651	0.00171	0.02181	0.00493	0.00288	0.00179	0.0018	0.00176							-1.89963	1.05671e-05	-1.83763	1.20001		-10.0581	0.06371	-10.0301	1.10945		62.5491	3.8315e-05	61.0044	1.11947
785	0	0	0	0	0	-0.000413744	-0.000280755	0		1464.62	0.0056	0.00188	0.02189	0.00475	0.00307	0.00167	0.00185	0.00202							-1.89914	-8.54419e-06	-1.83714	1.19999		-10.0546	0.0654	-10.0266	1.11311		62.9756	1.92344e-05	61.0251	1.10005
784	0	0	0	0	0	-0.000438371	-0.000522105	0		1465.27	0.00648	0.00215	0.0221	0.00458	0.0034	0.00159	0.00192	0.0021							-1.89865	-5.93571e-05	-1.83665	1.19999		-10.0511	0.06182	-10.0231	1.11546		62.9961	0.000256683	61.6824	1.10089
783	0	0	0	0	0	-0.000413744	-0.000837338	0		1465.91	0.0064	0.00276	0.02267	0.00483	0.00334	0.00156	0.00205	0.00213							-1.89816	-7.09788e-05	-1.83616	1.20001		-10.0476	0.05536	-10.0196	1.11373		64.7142	1.24244e-05	61.9871	1.10002
782	0	0	0	0	0	-0.000339861	-0.00118	0		1466.56	0.00749	0.004	0.02274	0.00491	0.0032	0.00165	0.00208	0.00228							-1.89767	2.40998e-05	-1.83567	1.2		-10.0441	0.05736	-10.0161	1.1133		66.6781	7.62855e-06	61.9952	1.10177
781	0	0	0	0	0	-0.000216723	-0.00149	0		1467.21	0.0082	0.00439	0.02274	0.00483	0.00298	0.00183	0.00219	0.00232							-1.89718	0.000106208	-1.83518	1.19999		-10.0405	0.06672	-10.0125	1.11186		67.4465	7.26382e-06	63.8182	1.10023
780	0	0	0	0	0	-4.43297e-05	-0.00173	0		1467.85	0.00972	0.00576	0.02255	0.00506	0.00319	0.00225	0.00229	0.00237							-1.89669	-2.10512e-05	-1.83469	1.20001		-10.037	0.06151	-10.009	1.11147		71.0125	0.000496677	65.808	1.10003
779	0	0	0	0	0	0.000177319	-0.00185	0		1468.5	0.01088	0.0066	0.02278	0.00527	0.00346	0.00206	0.00235	0.00226							-1.8962	-1.75093e-05	-1.8342	1.19999		-10.0335	0.06004	-10.0055	1.10992		71.4282	9.64152e-06	68.9944	1.10005
778	0	0	0	0	0	0	-0.00225	0		1469.15	0.01175	0.00708	0.02309	0.00499	0.00354	0.0022	0.00246	0.00222							-1.89571	-5.19351e-05	-1.83371	1.20002		-10.03	0.06247	-10.002	1.1102		71.8545	8.95925e-06	69.4277	1.10013
777	0	0	0	0	0	0.000177319	-0.00229	0		1469.79	0.01454	0.00919	0.0231	0.0056	0.00384	0.00226	0.00248	0.00231							-1.89522	-8.44709e-06	-1.83322	1.2		-10.0265	0.07372	-9.9985	1.11125		72.9917	4.30237e-05	70.0385	1.10003
776	0	0	0	0	0	0.000132989	-0.00211	0.000177319		1470.44	0.0146	0.0091	0.02263	0.00553	0.00402	0.0023	0.0025	0.00226							-1.89473	3.11749e-05	-1.83273	1.2		-10.023	0.07054	-9.99498	1.11091		73.0115	0.00106	70.5932	1.10004
775	0	0	0	0	0	-8.37338e-05	-0.00211	-4.43297e-05		1471.09	0.01623	0.00938	0.02224	0.00577	0.00377	0.00237	0.00252	0.00229							-1.89424	8.52682e-05	-1.83224	1.2		-10.0195	0.07175	-9.99147	1.11114		73.0282	0.17266	71.0125	1.10004
774	0	0	0	0	0	-0.000600913	-0.00211	-3.94042e-05		1471.73	0.01682	0.00967	0.02182	0.00555	0.00384	0.00239	0.00247	0.0023							-1.89375	-1.74239e-05	-1.83175	1.2		-10.016	0.08023	-9.98796	1.10986		73.0444	0.000526732	71.0488	1.10135
773	0	0	0	0	0	-0.000970327	-0.00211	-0.000384191		1472.38	0.01809	0.00975	0.02206	0.00615	0.0037	0.00217	0.00235	0.00235							-1.89327	4.0929e-06	-1.83127	1.20001		-10.0124	0.0787	-9.98445	1.10989		73.0455	0.000323857	72.9918	1.10004
772	0	0	0	0	0	-0.00101	-0.00211	-0.000453148		1473.03	0.02015	0.01052	0.02228	0.0068	0.00388	0.00218	0.00235	0.00232							-1.89278	5.87933e-05	-1.83078	1.20001		-10.0089	0.07519	-9.98093	1.11105		74.0315	0.005	73.0112	1.10064
771	0	0	0	0	0	-0.00113	-0.00211	-0.000645243		1473.67	0.02073	0.01156	0.02236	0.00717	0.00368	0.00217	0.00232	0.00231							-1.89229	-7.29554e-05	-1.83029	1.19999		-10.0054	0.08588	-9.97742	1.11553		74.9939	2.45874e-05	73.0123	1.10085
770	0	0	0	0	0	-0.00145	-0.00211	-0.000911221		1474.32	0.02165	0.01249	0.02267	0.00801	0.00388	0.00231	0.00237	0.00246							-1.8918	1.77256e-05	-1.8298	1.2		-10.0019	0.09006	-9.97391	1.11646		75.0074	0.000548063	73.0282	1.1002
769	0	0	0	0	0	-0.00135	-0.00211	-0.0012		1474.97	0.02298	0.01394	0.02323	0.00826	0.00432	0.00226	0.00235	0.00256							-1.89131	-4.71573e-05	-1.82931	1.2		-9.99839	0.08379	-9.97039	1.11374		75.0324	0.000562007	73.0446	1.27847
768	0	0	0	0	0	-0.00122	-0.00211	-0.00147		1475.61	0.02493	0.01439	0.02434	0.00905	0.00459	0.00217	0.00236	0.00264							-1.89082	-1.33463e-06	-1.82882	1.2		-9.99488	0.0762	-9.96688	1.11219		76.9338	2.95636e-05	73.0616	1.10109
767	-0.000177317	0	0	0	0	-0.0012	-0.00211	-0.00166		1476.26	0.02398	0.01444	0.02484	0.00941	0.0051	0.00217	0.00242	0.00266							-1.89033	9.54864e-05	-1.82833	1.2		-9.99137	0.0776	-9.96337	1.11182		76.9867	0.000256857	73.3608	1.10005
766	4.43293e-05	0	0	0	0	-0.00128	-0.00211	-0.00173		1476.91	0.02704	0.01535	0.02515	0.00989	0.00565	0.00219	0.00244	0.00271							-1.88984	1.07445e-05	-1.82784	1.20001		-9.98785	0.07514	-9.95985	1.11126		77.3907	5.3516e-06	74.0315	1.10005
765	0.000216721	0	0	0	0	-0.00115	-0.00211	-0.00207		1477.55	0.02822	0.01597	0.02518	0.00988	0.0064	0.00203	0.00247	0.00284							-1.88935	4.55018e-06	-1.82735	1.19999		-9.98434	0.07423	-9.95634	1.11157		78.9577	0.000270895	74.0344	1.10518
764	0.000339858	0	0	0	0	-0.00145	-0.00211	-0.00207		1478.2	0.03122	0.01712	0.02595	0.0101	0.00662	0.00201	0.00264	0.00288							-1.88886	-7.47727e-05	-1.82686	1.19998		-9.98083	0.07143	-9.95283	1.11198		84.9895	5.1251e-05	74.9606	1.10085
763	0.00041374	0	0	0	0	-0.00115	-0.00211	-0.00229		1478.84	0.03335	0.01894	0.02616	0.01029	0.00657	0.00209	0.00264	0.00292							-1.88837	0.000111317	-1.82637	1.2		-9.97732	0.06957	-9.94932	1.11109		85.0283	9.42918e-05	75.0074	1.10062
762	0.000438367	0	0	0	0	-0.000827487	-0.00211	-0.00211		1479.49	0.03604	0.01965	0.02626	0.01036	0.00677	0.00209	0.00262	0.00285							-1.88788	-1.55281e-05	-1.82588	1.2		-9.9738	0.06893	-9.9458	1.11073		87.0075	0.000371535	75.0325	1.10258
761	0.00041374	0	0	0	0	-0.00105	-0.00211	-0.00211		1480.14	0.03925	0.0207	0.02679	0.01072	0.00665	0.00208	0.00264	0.00274							-1.88739	-6.74177e-05	-1.82539	1.20001		-9.97029	0.06025	-9.94229	1.11276		88.0391	0.000150637	75.0407	1.10045
760	0.000339858	0	0	0	0	-0.00126	-0.00229	-0.00211		1480.78	0.04217	0.02188	0.02679	0.01125	0.0067	0.00196	0.00264	0.00271							-1.8869	-7.08135e-05	-1.8249	1.2		-9.96678	0.06374	-9.93878	1.11271		89.0231	0.0012	75.7817	1.10416
759	0.000216721	0	0	0	0	-0.00085704	-0.00207	-0.00211		1481.43	0.04516	0.02341	0.02729	0.01105	0.00675	0.00171	0.00262	0.00264							-1.88642	-6.01779e-05	-1.82442	1.19999		-9.96326	0.06665	-9.93526	1.11086		90.8863	2.47855e-05	76.0441	1.10003
758	4.43293e-05	0	0	0	0	-0.000881668	-0.0019	-0.00211		1482.07	0.04736	0.02396	0.02706	0.0112	0.00668	0.00177	0.00259	0.00267							-1.88593	4.64925e-05	-1.82393	1.19998		-9.95975	0.06389	-9.93175	1.11086		91.0208	0.000476526	76.9577	1.10007
757	-0.000177317	0	0	0	0	-0.00133	-0.00177	-0.00211		1482.72	0.04905	0.02545	0.02693	0.01138	0.00693	0.00167	0.00238	0.00257							-1.88544	-5.53248e-05	-1.82344	1.19999		-9.95624	0.06602	-9.92824	1.11248		91.0387	0.000263184	77.0054	1.10014
756	0	0	0	0	0	-0.00118	-0.0017	-0.00211		1483.37	0.05028	0.02666	0.02747	0.01109	0.00672	0.00156	0.00227	0.00239							-1.88495	-5.35029e-05	-1.82295	1.19999		-9.95272	0.06657	-9.92472	1.11166		91.9069	3.05511e-05	77.0533	1.10008
755	-0.000177317	0	0	0	0	-0.000999881	-0.00167	-0.00211		1484.01	0.05339	0.02785	0.02759	0.01154	0.0065	0.00163	0.00219	0.0023							-1.88446	1.83322e-05	-1.82246	1.2		-9.94921	0.06041	-9.92121	1.10876		91.9082	0.00029274	78.8252	1.10006
754	-0.000132988	0	0	0	0	-0.00137	-0.0017	-0.00211		1484.66	0.0562	0.02972	0.02839	0.01182	0.00658	0.00181	0.00202	0.00222							-1.88397	-1.10457e-05	-1.82197	1.20001		-9.9457	0.06462	-9.9177	1.10997		91.9095	4.15424e-05	78.9175	1.10005
753	8.37331e-05	0	0	0	0	-0.0011	-0.00177	-0.00211		1485.3	0.05955	0.03049	0.02958	0.0131	0.00645	0.00206	0.00195	0.00214							-1.88348	2.27307e-05	-1.82148	1.19997		-9.94219	0.0669	-9.91419	1.10823		93.0002	4.63807e-05	78.9567	1.10166
752	0.000423591	0	0	0	0	-0.0012	-0.0019	-0.00211		1485.95	0.06081	0.03279	0.03002	0.01341	0.00645	0.00222	0.00181	0.00185							-1.88299	-2.86295e-05	-1.82099	1.19999		-9.93867	0.06801	-9.91067	1.10958		93.2294	3.33888e-05	78.9577	1.10002
751	0.000837331	0	0	0	0	-0.00149	-0.00207	-0.00229		1486.59	0.06309	0.03509	0.03058	0.01431	0.00649	0.00252	0.00167	0.00173							-1.8825	-1.10442e-05	-1.8205	1.2		-9.93516	0.07299	-9.90716	1.11016		94.9793	0.000266817	80.9155	1.10049
750	0.00128	0	0	0	0	-0.00154	-0.00229	-0.00225		1487.24	0.06483	0.03681	0.03162	0.01479	0.00667	0.00276	0.00152	0.00171							-1.88201	-1.45535e-05	-1.82001	1.19999		-9.93165	0.06867	-9.90365	1.10955		95.1514	5.07464e-05	80.9736	1.10136
749	0.00169	0	0	0	0	-0.00164	-0.00211	-0.00185		1487.88	0.06803	0.03873	0.03266	0.01531	0.00718	0.00278	0.00137	0.00161							-1.88152	-8.27416e-05	-1.81952	1.2		-9.92813	0.06394	-9.90013	1.10829		96.9588	0.000583053	82.9707	1.10034
748	0.00203	0	0	0	0.000177319	-0.00161	-0.00211	-0.00156		1488.53	0.07046	0.04066	0.03427	0.01622	0.00764	0.00305	0.00129	0.00161							-1.88103	-2.66931e-05	-1.81903	1.19999		-9.92462	0.07062	-9.89662	1.11104		96.9684	0.000553831	83.3049	1.10012
747	0.00225	0	0	0	-4.43297e-05	-0.00173	-0.00211	-0.00136		1489.17	0.07371	0.04305	0.0353	0.01702	0.00803	0.0032	0.00123	0.00157							-1.88054	0.000111664	-1.81854	1.2		-9.92111	0.06936	-9.89311	1.11185		98.9811	6.065e-05	85.0282	1.10006
746	0.00229	0	0	0	-0.000216723	-0.00173	-0.00211	-0.00144		1489.82	0.07959	0.04589	0.03622	0.01771	0.00853	0.00338	0.00135	0.00151							-1.88005	-9.00909e-05	-1.81805	1.19998		-9.91759	0.07261	-9.88959	1.11092		99.0075	0.02709	85.815	1.10037
745	0.00211	0	0	0	-0.000339861	-0.00161	-0.00211	-0.00122		1490.46	0.08303	0.04751	0.03766	0.01835	0.00901	0.00346	0.00143	0.0016							-1.87957	1.50536e-05	-1.81757	1.2		-9.91408	0.08185	-9.88608	1.10976		99.0439	4.40324e-05	87.0075	1.10002
744	0.00211	0	0	0	-0.000413744	-0.00164	-0.00211	-0.00114		1491.11	0.08893	0.04934	0.03888	0.01906	0.0089	0.00371	0.00153	0.00156							-1.87908	9.51597e-05	-1.81708	1.20001		-9.91057	0.08014	-9.88257	1.1095		100.011	0.000865633	87.0438	1.10213
743	0.00211	0	0	0	-0.000438371	-0.00136	-0.00211	-0.00122		1491.75	0.09479	0.05126	0.0401	0.01985	0.00915	0.00379	0.00153	0.0016							-1.87859	1.75298e-05	-1.81659	1.2		-9.90706	0.07702	-9.87906	1.10926		100.083	2.99299e-05	88.0028	1.10012
742	0.00211	0	0	0	-0.000413744	-0.00136	-0.00211	-0.00144		1492.4	0.1	0.05384	0.04183	0.02082	0.00968	0.00387	0.00168	0.00152							-1.8781	5.12922e-05	-1.8161	1.19999		-9.90354	0.08345	-9.87554	1.10664		101.012	0.000194607	88.0391	1.10017
741	0.00211	0	0	0	-0.000339861	-0.00146	-0.00211	-0.00181		1493.04	0.10696	0.05793	0.04363	0.02192	0.01016	0.00416	0.00179	0.00163							-1.87761	-4.38932e-05	-1.81561	1.19999		-9.90003	0.07211	-9.87203	1.10848		101.023	0.000552717	88.9867	1.10017
740	0.00211	0	0	0	-0.000216723	-0.00183	-0.00211	-0.00188		1493.69	0.11215	0.06133	0.04486	0.02305	0.01067	0.00424	0.00201	0.00181							-1.87712	-7.60943e-05	-1.81512	1.19999		-9.89652	0.07486	-9.86852	1.11013		101.06	0.000210407	89.0231	1.10202
739	0.00211	0	0	0	-4.43297e-05	-0.00191	-0.00211	-0.00177		1494.33	0.11858	0.06564	0.04655	0.02371	0.01172	0.00432	0.00202	0.00181							-1.87663	-1.9854e-05	-1.81463	1.19999		-9.893	0.07216	-9.865	1.11302		103.039	0.000118705	89.99	1.10881
738	0.00211	0	0	0	0.000354637	-0.00168	-0.00211	-0.0019		1494.97	0.12408	0.06875	0.04822	0.02528	0.01248	0.00446	0.00215	0.00184							-1.87614	-1.88513e-05	-1.81414	1.2		-9.88949	0.06615	-9.86149	1.11194		103.7	3.73135e-05	90.0264	1.10007
737	0.00211	0	0	0	-4.43297e-05	-0.00191	-0.00211	-0.00207		1495.62	0.12982	0.07385	0.05084	0.02664	0.01305	0.0045	0.00225	0.00188							-1.87565	-5.98195e-05	-1.81365	1.2		-9.88598	0.08234	-9.85798	1.10972		112.984	9.25572e-05	90.0294	1.10018
736	0.00211	0	0	0	-0.000216723	-0.00183	-0.00211	-0.00229		1496.26	0.13659	0.07808	0.05303	0.02811	0.0138	0.00487	0.00234	0.00189							-1.87516	5.36992e-05	-1.81316	1.2		-9.88246	0.0871	-9.85446	1.1109		113.023	9.60019e-05	91.9081	1.1001
735	0.00211	0	0	0	-0.000339861	-0.00164	-0.00211	-0.00211		1496.91	0.14406	0.08243	0.05552	0.03007	0.01472	0.00518	0.00248	0.00203							-1.87467	5.98117e-05	-1.81267	1.2		-9.87895	0.08604	-9.85095	1.11182		115.002	0.000116942	92.9024	1.10063
734	0.00211	0	0	0	-0.000413744	-0.00149	-0.00211	-0.00211		1497.55	0.14863	0.0874	0.05838	0.03165	0.01616	0.00545	0.00251	0.00197							-1.87418	2.52704e-05	-1.81218	1.2		-9.87544	0.07677	-9.84744	1.10854		115.039	0.000163772	92.9267	1.10017
733	0.00211	0	0	0	-0.000438371	-0.00128	-0.00211	-0.00211		1498.2	0.15491	0.09159	0.06113	0.03349	0.017	0.00586	0.00249	0.00195							-1.87369	4.97484e-05	-1.81169	1.20001		-9.87193	0.08024	-9.84393	1.10712		115.075	0.000392359	92.9504	1.15295
732	0.00211	0	0	0	-0.000413744	-0.00103	-0.00211	-0.00211		1498.84	0.16222	0.09858	0.06315	0.03495	0.01804	0.00607	0.00239	0.00194							-1.8732	1.83347e-05	-1.8112	1.2		-9.86841	0.08589	-9.84041	1.10888		116.921	0.000104759	94.9238	1.10022
731	0.00211	0	0	0	-0.000339861	-0.000817636	-0.00211	-0.00211		1499.48	0.1724	0.10384	0.0665	0.03711	0.01931	0.0065	0.00242	0.00207							-1.87272	-5.21397e-05	-1.81072	1.2		-9.8649	0.07368	-9.8369	1.10641		116.927	0.00153	94.9794	1.13389
730	0.00211	0	0	0	-0.000216723	-0.000674796	-0.00211	-0.00211		1500.13	0.18085	0.10899	0.06989	0.03905	0.01999	0.00719	0.00234	0.00247							-1.87223	-0.000120594	-1.81023	1.19999		-9.86139	0.07028	-9.83339	1.10816		116.984	0.00532	95.0487	1.10017
729	0.00211	0	0	0	-4.43297e-05	-0.000206872	-0.00229	-0.00211		1500.77	0.19335	0.11521	0.07409	0.0418	0.02163	0.00776	0.00247	0.0028							-1.87174	-3.91796e-05	-1.80974	1.2		-9.85787	0.06847	-9.82987	1.11033		117.018	1	96.9208	1.10007
728	0.00211	0	0	0	0.000177319	-3.94042e-05	-0.00207	-0.00211		1501.42	0.20446	0.12189	0.07828	0.04409	0.02277	0.00847	0.00258	0.00304							-1.87125	-7.69246e-05	-1.80925	1.2		-9.85436	0.06179	-9.82636	1.11313		117.051	0.00301	96.9588	1.10518
727	0.00211	0	0	0	0	-4.43297e-05	-0.00207	-0.00229		1502.06	0.21943	0.12954	0.08304	0.04698	0.02416	0.00934	0.00275	0.00322							-1.87076	7.9693e-05	-1.80876	1.2		-9.85085	0.06256	-9.82285	1.11425		117.053	0.0019	96.9684	1.12035
726	0.00211	0	0	0	0	0.000177319	-0.00191	-0.00207		1502.7	0.23512	0.13742	0.08827	0.05011	0.02585	0.01041	0.00319	0.00358							-1.87027	-0.000145622	-1.80827	1.2		-9.84733	0.06615	-9.81933	1.11057		117.115	0.000131717	98.0234	1.10231
725	0.00211	0	0	0	0	0	-0.00162	-0.0019		1503.35	0.25035	0.14478	0.09406	0.05344	0.02789	0.01113	0.0035	0.00403							-1.86978	-8.20869e-05	-1.80778	1.20001		-9.84382	0.0623	-9.81582	1.11032		117.987	0.000186203	98.9547	1.10015
724	0.00211	0	0	0	0	0	-0.00125	-0.00177		1503.99	0.26813	0.15398	0.09961	0.0569	0.0297	0.01204	0.00389	0.00429							-1.86929	-0.000153556	-1.80729	1.2		-9.84031	0.06873	-9.81231	1.11053		118.021	0.04034	98.9808	1.10095
723	0.00211	0	0	0	0	0	-0.000861966	-0.0017		1504.63	0.2888	0.16453	0.10597	0.06055	0.03226	0.01297	0.00434	0.00482							-1.8688	-3.24518e-05	-1.8068	1.2		-9.8368	0.06579	-9.8088	1.11139		119.022	0.00594	99.0075	1.10003
722	0.00211	0	0	0	0	0	-0.000497478	-0.00167		1505.28	0.30885	0.17683	0.11315	0.06549	0.03491	0.01407	0.00479	0.00522							-1.86831	-7.00578e-05	-1.80631	1.20001		-9.83328	0.05944	-9.80528	1.11076		119.025	0.000606124	99.0438	1.1273
721	0.00211	0	0	0	0	0	-0.000206872	-0.0017		1505.92	0.32987	0.18923	0.11978	0.07025	0.0376	0.01511	0.0053	0.00579							-1.86782	-2.20915e-05	-1.80582	1.2		-9.82977	0.05307	-9.80177	1.11023		120.026	0.000246062	100.011	1.10036
720	0.00211	0	0	0	0	0	-3.94042e-05	-0.00177		1506.57	0.35155	0.2018	0.12705	0.07541	0.04021	0.0161	0.00582	0.00624							-1.86733	3.61251e-06	-1.80533	1.2		-9.82626	0.05879	-9.79826	1.11023		121.028	0.000691704	100.014	1.10093
719	0.00211	0	0	0	0	0	-4.43297e-05	-0.0019		1507.21	0.37687	0.21567	0.13448	0.08058	0.04335	0.01727	0.00617	0.00662							-1.86684	1.09751e-05	-1.80484	1.20001		-9.82274	0.07229	-9.79474	1.11054		121.049	0.000708318	101.02	1.10025
718	0.00211	0	0	0	0	0	0.000177319	-0.00207		1507.85	0.40215	0.22902	0.14223	0.08689	0.04599	0.01865	0.0066	0.0072							-1.86635	7.30569e-05	-1.80435	1.2		-9.81923	0.06913	-9.79123	1.11076		122.024	0.000148104	101.023	1.10035
717	0.00211	0	0	0	0	0	0	-0.00247		1508.49	0.42732	0.24495	0.15078	0.09291	0.04874	0.01983	0.00692	0.00752							-1.86587	-1.73407e-05	-1.80387	1.19999		-9.81572	0.06401	-9.78772	1.11098		128.034	0.000293458	101.06	1.10286
716	0.00211	0	0	0	0	0	0	-0.00225		1509.14	0.45495	0.26026	0.15977	0.09887	0.0522	0.02118	0.00721	0.00778							-1.86538	-9.09406e-05	-1.80338	1.2		-9.8122	0.06852	-9.7842	1.1097		129.055	0.000284224	102.029	1.10006
715	0.00211	0	0	0	0	0	0	-0.00203		1509.78	0.48347	0.27619	0.16952	0.10574	0.05572	0.02226	0.00743	0.008							-1.86489	6.52365e-06	-1.80289	1.19999		-9.80869	0.07074	-9.78069	1.11253		129.091	0.00172	102.956	1.10062
714	0.00211	0	0	0	0	0	0	-0.00151		1510.42	0.51085	0.29246	0.17896	0.11205	0.05942	0.02349	0.00758	0.00816							-1.8644	-0.000132293	-1.8024	1.2		-9.80518	0.0663	-9.77718	1.11258		131.034	0.000120666	103.036	1.10282
713	0.00211	0	0	0	0	0	0	-0.00132		1511.07	0.54253	0.31047	0.18881	0.11895	0.06234	0.02504	0.0076	0.00847							-1.86391	-5.4156e-05	-1.80191	1.19999		-9.80167	0.06622	-9.77367	1.11238		133.013	0.000168007	103.039	1.10014
712	0.00211	0	0	0	0	0	0	-0.00105		1511.71	0.57312	0.32833	0.19854	0.12547	0.06557	0.02615	0.0077	0.00872							-1.86342	-5.23376e-05	-1.80142	1.20001		-9.79815	0.06686	-9.77015	1.11194		133.05	0.000121962	104.042	1.10024
711	0.00211	0	0	0	0	0	0	-0.000586137		1512.35	0.60486	0.34582	0.20915	0.13246	0.06879	0.02749	0.00786	0.00899							-1.86293	-8.87391e-06	-1.80093	1.2		-9.79464	0.0621	-9.76664	1.11064		135.044	0.000114827	104.953	1.10007
710	0.00211	0	0	0	0	0	0	-0.000364488		1512.99	0.63564	0.36389	0.2197	0.13924	0.07227	0.02905	0.00805	0.00949							-1.86244	-2.25494e-06	-1.80044	1.2		-9.79113	0.04805	-9.76313	1.11002		137.023	0.000203598	105.015	1.1008
709	0.00211	0	0	0	0	0	0	-0.000389116		1513.64	0.66905	0.38286	0.23078	0.14623	0.07613	0.03025	0.00835	0.0098							-1.86195	-2.98502e-05	-1.79995	1.2		-9.78761	0.05377	-9.75961	1.1101		138.956	0.000465661	105.018	1.10073
708	0.00211	0	0	0	0	0	0	-0.00066002		1514.28	0.70295	0.40197	0.24145	0.15295	0.0797	0.03188	0.00868	0.01018							-1.86146	9.73952e-06	-1.79946	1.19999		-9.7841	0.05764	-9.7561	1.1095		139	0.12564	109.028	1.10026
707	0.00211	0	0	0	0	0	0	-0.00135		1514.92	0.73827	0.42182	0.25304	0.16002	0.08386	0.03357	0.00917	0.01056							-1.86097	-2.06168e-05	-1.79897	1.20002		-9.78059	0.0563	-9.75259	1.11033		139.043	0.000258435	110.024	1.10014
706	0.00211	0	0	0	0	0	0	-0.00145		1515.57	0.76988	0.44046	0.26462	0.1666	0.08769	0.03518	0.00977	0.0112							-1.86048	-5.70481e-05	-1.79848	1.20001		-9.77707	0.06045	-9.74907	1.11206		139.046	0.000207642	110.969	1.10009
705	0.00211	0	0	0	0	0	0	-0.00152		1516.21	0.80156	0.45814	0.2755	0.17359	0.09136	0.03661	0.01032	0.01187							-1.85999	-6.56133e-05	-1.79799	1.19999		-9.77356	0.06619	-9.74556	1.10958		140.004	0.00518	110.975	1.10024
704	0.00211	0	0	0	0	0	0	-0.00151		1516.85	0.83084	0.47507	0.28627	0.1802	0.09479	0.03823	0.011	0.0125							-1.8595	7.84574e-05	-1.7975	1.2		-9.77005	0.0728	-9.74205	1.10961		141.004	0.00101	111.008	1.10308
703	0.00211	0	0	0	0	0	0	-0.00201		1517.49	0.86112	0.49239	0.2965	0.18676	0.09858	0.03975	0.01173	0.01333							-1.85902	-2.77977e-05	-1.79702	1.2		-9.76654	0.08348	-9.73854	1.1086		141.018	0.000112907	111.019	1.10027
702	0.00211	0	0	0	0	0	0	-0.00198		1518.13	0.88722	0.50927	0.3063	0.19363	0.10194	0.04119	0.0125	0.01401							-1.85853	-8.06018e-05	-1.79653	1.19999		-9.76302	0.07585	-9.73502	1.1087		141.055	7.66353e-05	111.044	1.10055
701	0.00211	0	0	0	0	0	0	-0.00144		1518.78	0.91155	0.52398	0.31503	0.19914	0.10511	0.04256	0.01319	0.0148							-1.85804	-2.04835e-05	-1.79604	1.19998		-9.75951	0.06617	-9.73151	1.11136		143.07	0.00024385	112.984	1.1001
700	0.00211	0	0	0	0	0	0	-0.00122		1519.42	0.93487	0.53761	0.32289	0.20375	0.10764	0.04431	0.01377	0.01559							-1.85755	-8.56222e-05	-1.79555	1.20001		-9.756	0.06127	-9.728	1.11119		144.044	0.000115752	112.998	1.10053
699	0.00211	0	0	0	0	0	0	-0.00114		1520.06	0.95556	0.5485	0.32932	0.20788	0.10998	0.04574	0.01434	0.01617							-1.85706	5.1412e-05	-1.79506	1.19999		-9.75248	0.05406	-9.72448	1.11098		144.066	9.23527e-05	113.023	1.1001
698	0.00211	0	0	0	0	0	0	-0.00122		1520.7	0.97152	0.55797	0.33515	0.21194	0.11163	0.04704	0.0148	0.01682							-1.85657	-0.000107086	-1.79457	1.19999		-9.74897	0.05633	-9.72097	1.11257		145.05	6.28924e-05	113.06	1.10033
697	0.00211	0	0	0	0	0	0	-0.00144		1521.35	0.9841	0.56681	0.34023	0.21468	0.11327	0.04807	0.01525	0.01721							-1.85608	4.60892e-05	-1.79408	1.19999		-9.74546	0.0658	-9.71746	1.11307		147.029	0.000101823	114.066	1.10057
696	0.00211	0	0	0	0	0	0	-0.00136		1521.99	0.99379	0.57108	0.34325	0.21688	0.11435	0.04877	0.01557	0.01754							-1.85559	-9.30973e-06	-1.79359	1.2		-9.74194	0.0816	-9.71394	1.11305		149.06	9.2202e-05	114.933	1.10011
695	0.00211	0	0	0	0	0	0	-0.00156		1522.63	0.99915	0.57362	0.34458	0.21847	0.11484	0.04926	0.01575	0.01769							-1.8551	-0.000109684	-1.7931	1.2		-9.73843	0.07523	-9.71043	1.11294		149.081	5.93426e-05	115.002	1.10016
694	0.00211	0	0	0	0	0	0	-0.00185		1523.27	1	0.57432	0.34459	0.21833	0.11486	0.04955	0.01577	0.01802							-1.85461	-0.00015276	-1.79261	1.20001		-9.73492	0.07344	-9.70692	1.11211		151.039	0.000143013	115.039	1.1012
693	0.00211	0	0	0	0	0	0	-0.00225		1523.91	0.99714	0.57269	0.34299	0.21762	0.11428	0.04951	0.01565	0.01793							-1.85412	-2.62224e-05	-1.79212	1.2		-9.73141	0.07557	-9.70341	1.10933		153.066	7.34078e-05	115.075	1.10106
692	0.00211	0	0	0	0	0	0	-0.00229		1524.55	0.98985	0.568	0.33981	0.21582	0.1134	0.04893	0.0155	0.01774							-1.85363	2.07576e-05	-1.79163	1.2		-9.72789	0.06729	-9.69989	1.11022		156.894	0.000243074	116.009	1.10009
691	0.00211	0	0	0	0	0	0	-0.00211		1525.2	0.97956	0.56223	0.33585	0.213	0.11235	0.0481	0.01527	0.0175							-1.85314	-7.65611e-06	-1.79114	1.2		-9.72438	0.06086	-9.69638	1.11354		157.086	0.000141469	116.034	1.10016
690	0.00211	0	0	0	0	0	0	-0.00211		1525.84	0.96457	0.55395	0.33035	0.20945	0.11091	0.04735	0.01508	0.0173							-1.85265	-3.73333e-05	-1.79065	1.2		-9.72087	0.07316	-9.69287	1.11403		157.122	0.000232606	116.045	1.1005
689	0.00211	0	0	0	0	0	0	-0.00211		1526.48	0.94984	0.54496	0.32431	0.20566	0.109	0.04636	0.01476	0.017							-1.85217	1.69701e-05	-1.79017	1.19998		-9.71735	0.08667	-9.68935	1.11229		158.892	0.000112037	116.921	1.10068
688	0.00211	0	0	0	0	0	0	-0.00211		1527.12	0.93038	0.53335	0.31627	0.20053	0.10665	0.04523	0.01453	0.01669							-1.85168	-8.26402e-05	-1.78968	1.19999		-9.71384	0.08253	-9.68584	1.11013		159.893	0.000352709	116.927	1.10014
687	0.00211	0	0	0	0	0	0.000177319	-0.00211		1527.76	0.90738	0.52032	0.3079	0.19532	0.10381	0.04401	0.01417	0.01616							-1.85119	4.54792e-05	-1.78919	1.19999		-9.71033	0.07209	-9.68233	1.11178		160.892	0.000158677	116.984	1.10743
686	0.00211	0	0	0	0	0	0.000132989	-0.00211		1528.4	0.88039	0.50528	0.29819	0.1896	0.10075	0.0425	0.01379	0.01577							-1.8507	-1.22375e-05	-1.7887	1.2		-9.70681	0.05779	-9.67881	1.11121		161.045	0.000140318	116.986	1.10444
685	0.00211	0	0	0	0	0	-8.37338e-05	-0.00211		1529.04	0.85351	0.48976	0.28829	0.18382	0.09756	0.04069	0.01335	0.01532							-1.85021	9.40989e-06	-1.78821	1.2		-9.7033	0.05596	-9.6753	1.11001		162.893	0.000279436	117.018	1.10108
684	0.00211	0	0	0	0	0	-0.000423595	-0.00211		1529.68	0.82395	0.47397	0.27829	0.17791	0.09445	0.03905	0.013	0.01485							-1.84972	2.71613e-05	-1.78772	1.19999		-9.69979	0.04806	-9.67179	1.10926		171.102	0.000529045	117.051	2.1
683	0.00211	0	0	0	0	0	-0.00101	-0.00211		1530.33	0.79491	0.45807	0.26761	0.17132	0.09117	0.03739	0.01255	0.01434							-1.84923	4.80451e-05	-1.78723	1.19999		-9.69628	0.0446	-9.66828	1.11012		174.977	0.000760955	117.054	1.10611
682	0.00211	0	0	0	0	0	-0.00123	-0.00211		1530.97	0.76352	0.44169	0.25695	0.16467	0.08748	0.03591	0.01215	0.01378							-1.84874	9.36832e-05	-1.78674	1.19999		-9.69276	0.0552	-9.66476	1.11051		176.974	0.000152292	117.055	1.10036
681	0.00211	0	0	0	0	0	-0.00165	-0.00211		1531.61	0.73039	0.42453	0.24595	0.15772	0.08387	0.03448	0.01163	0.01325							-1.84825	9.60974e-05	-1.78625	1.2		-9.68925	0.05485	-9.66125	1.11131		178.993	0.00132	117.116	1.10012
680	0.00211	0	0	0	0	0	-0.00182	-0.00211		1532.25	0.69957	0.40688	0.23484	0.14997	0.08024	0.0333	0.01106	0.01252							-1.84776	3.73142e-05	-1.78576	1.2		-9.68574	0.0567	-9.65774	1.1124		180.989	7.29719e-05	117.156	1.1002
679	0.00211	0	0	0	0	0	-0.00175	-0.00211		1532.89	0.66731	0.38749	0.22391	0.14286	0.07632	0.03181	0.01056	0.01194							-1.84727	-4.20071e-05	-1.78527	1.2		-9.68222	0.05659	-9.65422	1.11079		183.102	5.79046e-05	117.927	1.10013
678	0.00211	0	0	0	0	0	-0.00143	-0.00211		1533.53	0.63646	0.36922	0.21296	0.13603	0.07243	0.03024	0.01001	0.01139							-1.84678	-3.43178e-05	-1.78478	1.2		-9.67871	0.06044	-9.65071	1.10974		185.006	0.00413	118.021	1.10065
677	0.00211	0	0	0	0	0	-0.000861966	-0.00229		1534.17	0.60744	0.35137	0.20267	0.12898	0.06868	0.02897	0.00959	0.01082							-1.84629	4.34404e-05	-1.78429	1.20001		-9.6752	0.05781	-9.6472	1.1094		185.081	6.32234e-05	118.024	1.13898
676	0.00211	0	0	0	0	0	-0.000497478	-0.00207		1534.81	0.57818	0.33393	0.19166	0.12301	0.06541	0.02769	0.00911	0.01015							-1.8458	-6.51168e-05	-1.7838	1.20001		-9.67168	0.06154	-9.64368	1.10812		185.117	5.70894e-05	118.055	1.10528
675	0.00211	0	0	0	0	0	-0.000206872	-0.00207		1535.45	0.55043	0.31711	0.18142	0.11676	0.06207	0.02644	0.00869	0.00962							-1.84532	-8.18138e-05	-1.78332	1.2		-9.66817	0.07302	-9.64017	1.10778		186.001	0.000127347	118.058	1.10011
674	0.00211	-0.000177319	0	0	0	0	-3.94042e-05	-0.00191		1536.09	0.52321	0.30136	0.17221	0.11113	0.05898	0.02513	0.00819	0.00914							-1.84483	5.39534e-05	-1.78283	1.20001		-9.66466	0.07402	-9.63666	1.10697		186.009	9.97015e-05	118.941	1.10112
673	0.00211	-0.000132989	0	0	0	0	-4.43297e-05	-0.00162		1536.73	0.49708	0.28615	0.16347	0.10583	0.05598	0.02377	0.00778	0.00863							-1.84434	-2.16403e-05	-1.78234	1.20001		-9.66115	0.06945	-9.63315	1.10939		187.097	6.08438e-05	119.022	1.10276
672	0.00211	8.37338e-05	-0.000177319	0	0	0	0.000177319	-0.00125		1537.37	0.47266	0.2723	0.15582	0.10027	0.05315	0.02247	0.00748	0.0083							-1.84385	1.49995e-05	-1.78185	1.19999		-9.65763	0.07601	-9.62963	1.11046		191.019	0.000134946	119.025	1.10685
671	0.00211	0.000423595	4.43297e-05	0	0	0	0	-0.000861966		1538.02	0.44938	0.2592	0.14827	0.09556	0.05062	0.02138	0.00714	0.00807							-1.84336	9.14729e-06	-1.78136	1.2		-9.65412	0.0786	-9.62612	1.109		193.98	0.000137606	119.031	1.10041
670	0.00211	0.000837338	3.94042e-05	0	0	0	0	-0.000497478		1538.65	0.42636	0.24614	0.1407	0.09113	0.04813	0.02058	0.007	0.00794							-1.84287	6.96445e-06	-1.78087	1.19999		-9.65061	0.07425	-9.62261	1.10917		196.959	0.000483267	119.064	1.12311
669	0.00211	0.00128	0.000206872	0	0	0	0	-0.000206872		1539.3	0.40548	0.23451	0.13389	0.08718	0.0461	0.0196	0.0069	0.00775							-1.84238	3.01797e-05	-1.78038	1.2		-9.64709	0.07425	-9.61909	1.10928		199.134	4.86752e-05	120.004	1.1005
668	0.00211	0.00169	0.000497478	0	0	0	0	-3.94042e-05		1539.93	0.38517	0.22302	0.12719	0.08287	0.04405	0.01844	0.00679	0.00761							-1.84189	5.45581e-05	-1.77989	1.2		-9.64358	0.08164	-9.61558	1.10712		201.001	0.000147129	120.034	1.10018
667	0.00211	0.00203	0.00104	0	0	0	0	-4.43297e-05		1540.58	0.36686	0.21231	0.12125	0.07953	0.04203	0.01756	0.00666	0.00745							-1.8414	-3.55571e-05	-1.7794	1.19999		-9.64007	0.07666	-9.61207	1.10703		206.988	0.00949	120.037	1.10067
666	0.00211	0.00225	0.00138	0	0	0	0	0.000177319		1541.22	0.34921	0.20268	0.1154	0.07614	0.04045	0.0166	0.00658	0.00732							-1.84091	-2.78756e-05	-1.77891	1.2		-9.63655	0.06756	-9.60855	1.10836		207.992	0.000393998	120.07	1.10076
665	0.00211	0.00247	0.00153	0	0	0	0	0		1541.86	0.33382	0.19484	0.11033	0.07324	0.03892	0.01587	0.00642	0.0073							-1.84042	1.83309e-05	-1.77842	1.2		-9.63304	0.06697	-9.60504	1.11051		208.992	7.02627e-05	121.028	1.10024
664	0.00211	0.00225	0.00148	0	0	0	0	0.000177319		1542.5	0.31803	0.18686	0.10543	0.0708	0.03738	0.01525	0.00649	0.00732							-1.83993	5.37897e-05	-1.77793	1.2		-9.62953	0.05902	-9.60153	1.11149		221.004	7.11391e-05	121.035	1.10551
663	0.00211	0.00203	0.00124	0	0	0	0	-4.43297e-05		1543.13	0.30336	0.17884	0.10066	0.06765	0.0357	0.01472	0.00635	0.00721							-1.83944	-0.000104509	-1.77744	1.2		-9.62602	0.05325	-9.59802	1.11243		227.202	8.7315e-05	121.043	1.10017
662	0.00211	0.00169	0.000793009	0	0	0	0	-0.000216723		1543.78	0.28879	0.17197	0.09601	0.0651	0.03412	0.0142	0.00619	0.00701							-1.83895	-1.23324e-05	-1.77695	1.19999		-9.6225	0.06056	-9.5945	1.1099		228.344	4.79282e-05	121.049	1.10054
661	0.00211	0.0011	0.000600913	0	0	0	0	-0.000162542		1544.41	0.27626	0.16554	0.09178	0.06259	0.03293	0.01368	0.00596	0.00674							-1.83847	-9.09598e-05	-1.77647	1.19999		-9.61899	0.0643	-9.59099	1.10847		237.126	0.00109	122.024	1.10012
660	0.00211	0.000881668	8.37338e-05	0	0	0	0	-0.000280755		1545.06	0.26541	0.15796	0.08707	0.05984	0.03127	0.01303	0.00569	0.00653							-1.83798	1.05808e-05	-1.77598	1.2		-9.61548	0.07127	-9.58748	1.10933		246.981	8.47573e-05	122.032	1.10113
659	0.00211	0.000640318	-0.000132989	0	0	0	0	-0.000522105		1545.69	0.25393	0.15105	0.08231	0.05702	0.02988	0.01243	0.00549	0.00654							-1.83749	-4.95739e-05	-1.77549	1.20001		-9.61196	0.07428	-9.58396	1.10974		252.993	4.78975e-05	123.008	1.10076
658	0.00211	0.000246276	-0.000177319	0	0	0	0	-0.00101		1546.33	0.24438	0.14468	0.07795	0.0543	0.02839	0.01183	0.00534	0.00621							-1.837	-3.97866e-05	-1.775	1.19999		-9.60845	0.07949	-9.58045	1.10661		253.012	4.21987e-05	123.044	1.10061
657	0.00211	0.000325084	0	0	0	0	0	-0.00113		1546.97	0.23514	0.1394	0.07398	0.05206	0.02707	0.01144	0.0052	0.00597							-1.83651	-1.78293e-06	-1.77451	1.19999		-9.60494	0.06568	-9.57694	1.10759		253.521	4.66869e-05	124.039	1.1002
656	0.00211	0.000477775	0	0	0	0	0	-0.00128		1547.61	0.22429	0.13419	0.06948	0.05018	0.026	0.01103	0.00496	0.00568							-1.83602	-0.000152824	-1.77402	1.2		-9.60142	0.05324	-9.57342	1.10965		254.742	4.78111e-05	125.023	1.10024
655	0.00211	0.000576286	0	0	0	0	0	-0.00139		1548.25	0.21537	0.12878	0.06576	0.04776	0.02455	0.01045	0.0048	0.00542							-1.83553	4.35248e-05	-1.77353	1.2		-9.59791	0.06144	-9.56991	1.1094		255.233	0.000569114	125.035	1.10043
654	0.00211	0.000620616	0	0	0	0	0	-0.00162		1548.89	0.20729	0.12509	0.0629	0.04599	0.02354	0.0099	0.00453	0.00527							-1.83504	5.99762e-05	-1.77304	1.2		-9.5944	0.06022	-9.5664	1.10941		256.971	0.000106411	125.06	1.10043
653	0.00211	0.000738828	0	0	0	0	0	-0.00176		1549.53	0.19837	0.12043	0.05979	0.04426	0.02237	0.00929	0.00433	0.00513							-1.83455	2.94531e-05	-1.77255	1.20001		-9.59089	0.05635	-9.56289	1.11111		257.028	0.01221	127.003	1.1002
652	0.00211	0.000881668	0	0	0	0	0	-0.00166		1550.17	0.19097	0.11627	0.05675	0.04257	0.02117	0.00906	0.0042	0.00492							-1.83406	-3.28444e-05	-1.77206	1.19998		-9.58737	0.05855	-9.55937	1.11093		258.031	0.00104	127.039	1.10019
651	0.00211	0.000999881	-0.000177319	0	0	0	0	-0.00143		1550.81	0.18358	0.11185	0.05357	0.04138	0.02055	0.00886	0.00401	0.00488							-1.83357	2.42103e-05	-1.77157	1.2		-9.58386	0.06615	-9.55586	1.11132		258.96	5.25943e-05	127.075	1.10068
650	0.00211	0.00149	4.43297e-05	0	0	0	0	-0.00148		1551.45	0.17747	0.10743	0.0508	0.04018	0.01982	0.00852	0.00399	0.00478							-1.83308	7.01803e-05	-1.77108	1.19999		-9.58035	0.06623	-9.55235	1.1109		260.993	0.000158488	128.034	1.10012
649	0.00211	0.00173	0.000216723	0	0	0	0	-0.00163		1552.09	0.17086	0.10299	0.04865	0.03926	0.01878	0.00819	0.00393	0.00448							-1.83259	-2.18668e-05	-1.77059	1.19999		-9.57683	0.06144	-9.54883	1.10953		270.096	6.50374e-05	129.018	1.10324
648	0.00211	0.00185	0.000339861	0	0	0	0	-0.00205		1552.73	0.16467	0.09904	0.04663	0.03801	0.01791	0.00779	0.00376	0.00434							-1.8321	2.95836e-06	-1.7701	1.2		-9.57332	0.06492	-9.54532	1.10853		274.976	0.00014774	129.038	1.10324
647	0.00211	0.00225	0.000413744	0	0	0	0	-0.00173		1553.37	0.15882	0.09565	0.04467	0.03687	0.01701	0.00757	0.0037	0.00416							-1.83162	-5.55385e-05	-1.76962	1.19999		-9.56981	0.06592	-9.54181	1.11153		279.01	0.00628	129.054	1.10015
646	0.00211	0.00229	0.000261053	0	0	0	0	-0.00168		1554	0.15278	0.09217	0.04285	0.03603	0.01635	0.00721	0.00359	0.00401							-1.83113	-5.53258e-05	-1.76913	1.19999		-9.56629	0.06731	-9.53829	1.11155		280.013	0.000283033	129.091	1.10109
645	0.00211	0.00211	0.000458073	0	0	0	0	-0.00173		1554.64	0.14867	0.09	0.04141	0.03475	0.01595	0.00714	0.0034	0.00396							-1.83064	-1.72838e-05	-1.76864	1.19999		-9.56278	0.07074	-9.53478	1.1129		280.943	0.000103854	130.024	1.10131
644	0.00211	0.00211	0.000556584	0	0	0	0	-0.00188		1555.28	0.14371	0.08658	0.03965	0.0337	0.01555	0.00706	0.00327	0.00389							-1.83015	3.26165e-05	-1.76815	1.2		-9.55927	0.07355	-9.53127	1.11247		281.014	6.91793e-05	130.05	1.10157
643	0.00211	0.00211	0.000556584	0	0	0	0	-0.00167		1555.92	0.13919	0.08357	0.03758	0.03232	0.01472	0.00689	0.00314	0.00355							-1.82966	-5.47197e-05	-1.76766	1.2		-9.55576	0.07786	-9.52776	1.1083		281.152	0.00025342	131.031	1.10043
642	0.00194	0.00211	0.000458073	0	0	0	0	-0.0017		1556.56	0.13557	0.08108	0.03605	0.03146	0.01429	0.00668	0.00292	0.00326							-1.82917	4.44555e-05	-1.76717	1.20001		-9.55224	0.07407	-9.52424	1.108		300.992	0.02932	131.034	1.10084
641	0.00198	0.00211	8.37338e-05	0	0	0	0	-0.00177		1557.2	0.13297	0.07904	0.03429	0.03086	0.01374	0.00659	0.00286	0.00322							-1.82868	-1.34512e-05	-1.76668	1.19999		-9.54873	0.08153	-9.52073	1.10915		301.995	0.00241	131.056	1.10252
640	0.0022	0.00211	0.000280755	0	0	0	0	-0.0019		1557.84	0.12831	0.07614	0.03194	0.02981	0.01311	0.00617	0.00278	0.00319							-1.82819	-6.82812e-05	-1.76619	1.2		-9.54522	0.08118	-9.51722	1.1099		302.996	0.000523789	131.068	1.10013
639	0.00254	0.00211	0.000423595	0	0	0	0	-0.00207		1558.47	0.1245	0.07441	0.03043	0.02836	0.01287	0.0063	0.00273	0.00315							-1.8277	-8.95646e-06	-1.7657	1.2		-9.5417	0.07321	-9.5137	1.11301		325.178	0.000257984	131.07	1.10012
638	0.00295	0.00211	0.000640318	0	0	0	0	-0.00247		1559.11	0.12027	0.07112	0.02893	0.02712	0.01205	0.00603	0.00274	0.00291							-1.82721	1.49845e-05	-1.76521	1.2		-9.53819	0.0699	-9.51019	1.11179		340.984	0.000452285	132.037	1.10095
637	0.00339	0.00211	0.000881668	0	0	0	0	-0.00225		1559.75	0.11635	0.0698	0.0275	0.02608	0.01178	0.0059	0.00264	0.00266							-1.82672	7.41703e-06	-1.76472	1.20001		-9.53468	0.06723	-9.50668	1.10823		348.102	4.73012e-05	132.04	1.10048
636	0.0038	0.00211	0.0011	0	0	0	0	-0.00185		1560.39	0.11087	0.06755	0.02622	0.02507	0.01129	0.00592	0.0025	0.00251							-1.82623	5.53487e-05	-1.76423	1.20001		-9.53116	0.07248	-9.50316	1.10877		368.979	0.00199	132.062	1.10041
635	0.00414	0.00211	0.00169	0	0	0	0	-0.00156		1561.03	0.10788	0.06559	0.02501	0.024	0.01123	0.0057	0.0024	0.00233							-1.82574	-0.000108322	-1.76374	1.19999		-9.52765	0.0724	-9.49965	1.1079		369.205	0.000182544	132.074	1.10024
634	0.00436	0.00211	0.00203	0	0	0	0	-0.00136		1561.66	0.10414	0.06473	0.02343	0.02356	0.01128	0.00551	0.00231	0.00223							-1.82525	-5.32261e-05	-1.76325	1.20001		-9.52414	0.06842	-9.49614	1.10827		369.983	0.000220904	132.919	1.10016
633	0.0044	0.00211	0.00225	0	0	0	0	-0.00126		1562.3	0.10025	0.06337	0.02207	0.02308	0.01111	0.00522	0.00224	0.00198							-1.82477	6.81625e-05	-1.76277	1.19999		-9.52063	0.0741	-9.49263	1.10915		372.789	5.0313e-05	132.966	1.1001
632	0.00423	0.00211	0.00229	0	0	0	0	-0.00126		1562.94	0.09767	0.06204	0.02046	0.02223	0.01086	0.00508	0.002	0.00185							-1.82428	-2.97272e-05	-1.76228	1.19999		-9.51711	0.07415	-9.48911	1.10903		386.315	4.52338e-05	133.013	1.10043
631	0.00423	0.00211	0.00211	0	0	0	0	-0.00136		1563.58	0.09531	0.06149	0.01933	0.02156	0.01119	0.00482	0.00192	0.00182							-1.82379	1.84435e-05	-1.76179	1.19999		-9.5136	0.07873	-9.4856	1.11101		397.037	0.000120386	133.047	1.10425
630	0.00423	0.00211	0.00211	0	0	0	0	-0.00156		1564.22	0.09192	0.05971	0.01853	0.0208	0.01059	0.0046	0.00182	0.0017							-1.8233	2.74195e-05	-1.7613	1.2		-9.51009	0.07672	-9.48209	1.11048		405.912	0.000123165	133.049	1.10135
629	0.00423	0.00211	0.00211	0	0	0	0	-0.00185		1564.86	0.08763	0.05863	0.01771	0.02005	0.01005	0.0043	0.00176	0.00152							-1.82281	6.08636e-05	-1.76081	1.19998		-9.50657	0.07819	-9.47857	1.10826		418.961	6.87672e-05	134.019	1.10092
628	0.00423	0.00211	0.00211	0	0	0	0	-0.00242		1565.49	0.08395	0.05795	0.017	0.01953	0.01036	0.00391	0.0016	0.00158							-1.82232	-6.50144e-05	-1.76032	1.2		-9.50306	0.0781	-9.47506	1.10952		441.001	0.000773609	134.046	1.10036
627	0.00423	0.00211	0.00211	0	0	0	0	-0.00225		1566.13	0.08254	0.05751	0.01654	0.01888	0.01018	0.00377	0.00161	0.00166							-1.82183	1.40216e-05	-1.75983	1.2		-9.49955	0.0689	-9.47155	1.10927		442.003	6.60669e-05	134.053	1.10014
626	0.00423	0.00211	0.00211	0	0	0	0	-0.0019		1566.77	0.08036	0.05625	0.01554	0.01858	0.0102	0.00365	0.00159	0.00183							-1.82134	-0.000102194	-1.75934	1.19999		-9.49603	0.07038	-9.46803	1.10806		462.982	0.00473	134.894	1.10033
625	0.00423	0.00211	0.00211	0	0	0	0	-0.00177		1567.41	0.07889	0.05596	0.01522	0.01758	0.01	0.00372	0.0017	0.00182							-1.82085	-7.92024e-05	-1.75885	1.2		-9.49252	0.07057	-9.46452	1.10766		463.484	0.00030034	134.916	1.10257
624	0.00423	0.00211	0.00211	0	0	0	0	-0.00188		1568.04	0.07732	0.05507	0.01489	0.01739	0.00976	0.00358	0.00176	0.00192							-1.82036	-3.80529e-05	-1.75836	1.20001		-9.48901	0.06966	-9.46101	1.10748		463.985	0.000620738	135.026	1.10012
623	0.00423	0.00211	0.00211	0	0	0	0	-0.00163		1568.68	0.07633	0.05467	0.01475	0.01721	0.0092	0.00337	0.00204	0.00189							-1.81987	4.83488e-06	-1.75787	1.2		-9.4855	0.06807	-9.4575	1.1088		502.976	0.000118645	135.044	1.10055
622	0.00423	0.00211	0.00211	0	0	0	0	-0.00166		1569.32	0.07541	0.05369	0.01497	0.01697	0.00892	0.00321	0.00213	0.00209							-1.81938	3.76823e-05	-1.75738	1.20001		-9.48198	0.06692	-9.45398	1.10934		515.964	0.000131073	135.894	1.10018
621	0.00423	0.00211	0.00211	0	0	0	0	-0.00157		1569.95	0.07347	0.05304	0.01446	0.01694	0.0083	0.00316	0.00237	0.00244							-1.81889	6.54231e-05	-1.75689	1.2		-9.47847	0.06758	-9.45047	1.10799		530.97	0.000790821	136.032	1.10035
620	0.00423	0.00211	0.00211	0	0	0	0	-0.0014		1570.59	0.07127	0.05148	0.01403	0.01616	0.00814	0.00306	0.00253	0.00265							-1.8184	-5.43945e-05	-1.7564	1.2		-9.47496	0.06791	-9.44696	1.10737		543.977	0.000743512	136.039	1.1002
619	0.00423	0.00211	0.00211	0	0	0	0	-0.00121		1571.23	0.07031	0.0506	0.01441	0.01566	0.00764	0.00346	0.00275	0.00283							-1.81792	-5.60306e-05	-1.75592	1.19999		-9.47144	0.06909	-9.44344	1.10894		547.083	3.50745e-05	136.877	1.10035
618	0.00423	0.00211	0.00211	0	0	0	0	-0.00104		1571.87	0.06808	0.04875	0.01463	0.01541	0.00729	0.00357	0.0029	0.00287							-1.81743	4.27813e-06	-1.75543	1.19999		-9.46793	0.07332	-9.43993	1.11066		549.957	8.48106e-05	136.891	1.10023
617	0.00423	0.00211	0.00211	0	0	0	0	-0.000497478		1572.5	0.06596	0.04825	0.01497	0.01528	0.00722	0.00386	0.00296	0.00288							-1.81694	9.6003e-05	-1.75494	1.19999		-9.46442	0.06772	-9.43642	1.11071		562.597	5.35393e-05	136.952	1.1009
616	0.00423	0.00211	0.00211	0	0	0	0	-0.000206872		1573.14	0.06458	0.0463	0.01576	0.01529	0.00708	0.00399	0.00299	0.003							-1.81645	1.98054e-05	-1.75445	1.2		-9.4609	0.06434	-9.4329	1.10931		567.486	5.8161e-05	136.985	1.10017
615	0.00423	0.00211	0.00211	0	0	0	0	-3.94042e-05		1573.78	0.06413	0.04572	0.01591	0.01524	0.00719	0.00404	0.003	0.00305							-1.81596	-4.59063e-06	-1.75396	1.19999		-9.45739	0.06397	-9.42939	1.10958		568.947	0.000116749	136.99	1.10006
614	0.00423	0.00211	0.00211	0	0	0	0	-4.43297e-05		1574.41	0.06241	0.04545	0.01548	0.01523	0.00701	0.00401	0.00304	0.00302							-1.81547	-3.56547e-05	-1.75347	1.20002		-9.45388	0.06166	-9.42588	1.10934		577.969	8.39095e-05	137.023	1.10027
613	0.00423	0.00211	0.00211	0	0	0	0	0.000177319		1575.05	0.06169	0.04412	0.01555	0.01495	0.00657	0.00403	0.00307	0.00283							-1.81498	2.78045e-05	-1.75298	1.2		-9.45037	0.06563	-9.42237	1.10723		581.008	0.000132054	138.019	1.10131
612	0.00423	0.00211	0.00211	0	0	0	0	0.000177319		1575.69	0.06076	0.04373	0.01556	0.01496	0.00637	0.00391	0.00288	0.00267							-1.81449	-7.17867e-06	-1.75249	1.20001		-9.44685	0.07766	-9.41885	1.10952		596.465	0.000148896	138.055	1.1004
611	0.00423	0.00211	0.00211	0	0	0	0	-4.43297e-05		1576.33	0.05963	0.04307	0.01591	0.01465	0.0062	0.00388	0.00293	0.00271							-1.814	6.84092e-05	-1.752	1.19999		-9.44334	0.07792	-9.41534	1.1088		596.96	0.000709257	138.874	1.10105
610	0.00423	0.00211	0.00211	0	0	0	0	-0.000216723		1576.96	0.05805	0.04241	0.0162	0.01444	0.00568	0.00387	0.00284	0.00261							-1.81351	-0.000100122	-1.75151	1.2		-9.43983	0.07439	-9.41183	1.10843		602.99	0.000204215	139	1.10012
609	0.00423	0.00211	0.00211	0	0	0	0	-0.000339861		1577.6	0.05747	0.04139	0.01628	0.01488	0.00564	0.00393	0.00285	0.00255							-1.81302	4.05772e-05	-1.75102	1.2		-9.43631	0.07206	-9.40831	1.10697		603.707	4.5594e-05	139.039	1.12014
608	0.00423	0.00211	0.00211	0	0	0	0	-0.000413744		1578.23	0.05618	0.04112	0.01654	0.01498	0.00563	0.00385	0.00269	0.00258							-1.81253	1.40709e-05	-1.75053	1.2		-9.4328	0.07287	-9.4048	1.10948		611.967	8.95713e-05	140.004	1.10658
607	0.00423	0.00211	0.00211	0	0	0	0	-0.000438371		1578.87	0.05522	0.04085	0.01609	0.01471	0.00532	0.00385	0.00272	0.00261							-1.81204	4.49558e-05	-1.75004	1.2		-9.42929	0.07497	-9.40129	1.10901		624.156	7.06313e-05	140.034	1.10083
606	0.00423	0.00211	0.00211	0	0	0	0	-0.000413744		1579.51	0.0538	0.03999	0.01602	0.01465	0.00516	0.0037	0.00262	0.00254							-1.81155	5.33407e-05	-1.74955	1.19999		-9.42577	0.07123	-9.39777	1.10759		624.972	0.00179	140.042	1.10015
605	0.00423	0.00211	0.00211	0	0	0	0	-0.000339861		1580.14	0.05192	0.04041	0.01683	0.01374	0.00472	0.00349	0.0027	0.00239							-1.81107	3.12174e-05	-1.74907	1.20001		-9.42226	0.06378	-9.39426	1.10824		625.475	0.000196142	140.045	1.10036
604	0.00423	0.00211	0.00211	0	0	0	0	-0.000216723		1580.78	0.05157	0.04061	0.01723	0.01374	0.00481	0.00315	0.00256	0.00238							-1.81058	-5.43694e-06	-1.74858	1.20001		-9.41875	0.06919	-9.39075	1.11047		625.976	8.57446e-05	141.012	1.10011
603	0.00423	0.00211	0.00211	0	0	0	0	-4.43297e-05		1581.42	0.04964	0.03926	0.01689	0.0133	0.00456	0.00293	0.00263	0.00233							-1.81009	-0.00011632	-1.74809	1.19999		-9.41524	0.06869	-9.38724	1.11116		628.598	0.000891898	141.018	1.10028
602	0.00405	0.00211	0.00211	0	0	0	0	0.000177319		1582.05	0.04696	0.03825	0.01645	0.01261	0.00427	0.00264	0.00252	0.0023							-1.8096	5.25048e-05	-1.7476	1.19999		-9.41172	0.06041	-9.38372	1.10976		649.941	6.54766e-05	141.052	1.10034
601	0.00409	0.00211	0.00211	0	0	0	0	0		1582.69	0.04506	0.03753	0.01598	0.01253	0.00411	0.00246	0.00249	0.00249							-1.80911	-3.91989e-05	-1.74711	1.19998		-9.40821	0.06173	-9.38021	1.11112		677.955	0.000392593	141.055	1.10016
600	0.00431	0.00211	0.00211	0	0	0	0	0		1583.33	0.04392	0.03591	0.01625	0.01187	0.00428	0.00255	0.00244	0.00251							-1.80862	6.04247e-05	-1.74662	1.2		-9.4047	0.06956	-9.3767	1.11307		688.987	5.98918e-05	141.077	1.10033
599	0.00465	0.00211	0.00211	0	0	0	0	0		1583.96	0.04062	0.03467	0.01693	0.01157	0.00404	0.00271	0.00252	0.0026							-1.80813	7.39059e-05	-1.74613	1.2		-9.40118	0.06384	-9.37318	1.112		692.959	0.000118972	142.024	1.10016
598	0.00506	0.00211	0.00211	0	0	0	0	0		1584.6	0.03754	0.03411	0.01728	0.0114	0.00392	0.00258	0.00239	0.00255							-1.80764	-0.000105539	-1.74564	1.2		-9.39767	0.0574	-9.36967	1.10767		702.895	3.92235e-05	142.05	1.1001
597	0.0055	0.00211	0.00211	0	0	0	0	0		1585.23	0.03592	0.03348	0.01712	0.0108	0.00393	0.00269	0.00248	0.00254							-1.80715	-7.71795e-05	-1.74515	1.2		-9.39416	0.05617	-9.36616	1.10766		705.967	8.40173e-05	143.034	1.10055
596	0.00592	0.00211	0.00211	0	0	0	0	0		1585.87	0.03517	0.03278	0.01738	0.01012	0.0039	0.00283	0.00246	0.00258							-1.80666	-1.6854e-05	-1.74466	1.2		-9.39064	0.06611	-9.36264	1.11019		724.312	4.87857e-05	143.068	1.10037
595	0.00626	0.00211	0.00211	0	0	0	0	0		1586.5	0.03347	0.03201	0.01642	0.0094	0.00379	0.0029	0.0025	0.00255							-1.80617	3.27018e-05	-1.74417	1.19999		-9.38713	0.07291	-9.35913	1.10946		725.877	5.96483e-05	143.07	1.10005
594	0.00647	0.00211	0.00211	0	0	0	0	0		1587.14	0.0322	0.03127	0.01613	0.00918	0.00361	0.00289	0.00261	0.0025							-1.80568	-7.94233e-05	-1.74368	1.2		-9.38362	0.07021	-9.35562	1.10846		730.936	0.000260349	144.044	1.10086
593	0.00652	0.00211	0.00211	0	0	0	0	0		1587.78	0.03071	0.02996	0.01612	0.0089	0.00341	0.00315	0.00259	0.00241							-1.80519	-0.00013323	-1.74319	1.2		-9.38011	0.06834	-9.35211	1.10829				144.066	1.10087
592	0.00634	0.00211	0.00211	0	0	0	0	0		1588.41	0.02996	0.02958	0.01607	0.00886	0.00347	0.00312	0.00258	0.00244							-1.8047	2.46819e-05	-1.7427	1.2		-9.37659	0.07202	-9.34859	1.10874				144.964	1.10052
591	0.00634	0.00211	0.00211	0	0	0	0	0		1589.05	0.02767	0.0281	0.01596	0.00856	0.00313	0.00341	0.00266	0.00247							-1.80422	2.61793e-05	-1.74222	1.2		-9.37308	0.07435	-9.34508	1.11142				145.013	1.10034
590	0.00634	0.00211	0.00211	0	0	0	0	0		1589.68	0.02749	0.02849	0.01609	0.00892	0.00314	0.00366	0.00266	0.00235							-1.80373	4.1003e-05	-1.74173	1.20001		-9.36957	0.07187	-9.34157	1.11393				145.05	1.10363
589	0.00634	0.00211	0.00211	0	0	0	0	0		1590.32	0.02555	0.02749	0.01553	0.00896	0.00297	0.00357	0.00268	0.00235							-1.80324	2.43286e-05	-1.74124	1.19999		-9.36605	0.07185	-9.33805	1.11185				145.086	1.10099
588	0.00634	0.00211	0.00211	0	0	0	0	0		1590.95	0.02514	0.02754	0.01483	0.00876	0.00284	0.00345	0.00256	0.00225							-1.80275	-5.18755e-05	-1.74075	1.2		-9.36254	0.07128	-9.33454	1.11089				146.019	1.10015
587	0.00634	0.00211	0.00211	0	0	0	0	0		1591.59	0.02506	0.02761	0.01444	0.00863	0.00273	0.0034	0.00259	0.00224							-1.80226	4.80424e-05	-1.74026	1.19999		-9.35903	0.0712	-9.33103	1.11223				146.946	1.10181
586	0.00634	0.00194	0.00211	0	0	0	0	0		1592.22	0.0242	0.02691	0.01449	0.00832	0.00257	0.0035	0.00255	0.00217							-1.80177	4.68624e-05	-1.73977	1.2		-9.35551	0.05518	-9.32751	1.11099				146.982	1.1002
585	0.00634	0.00198	0.00211	0	0	0	0	0		1592.86	0.02402	0.02654	0.0147	0.00823	0.00262	0.00322	0.00255	0.00221							-1.80128	-2.77572e-05	-1.73928	1.19999		-9.352	0.05268	-9.324	1.10931				147.026	1.10093
584	0.00634	0.0022	0.00211	0	0	0	0	0		1593.49	0.02378	0.026	0.01446	0.0083	0.00251	0.00302	0.00248	0.00216							-1.80079	-3.32024e-05	-1.73879	1.20001		-9.34849	0.06535	-9.32049	1.10886				147.029	1.10068
583	0.00634	0.00254	0.00211	0	0	0	0	0		1594.13	0.02175	0.02503	0.0136	0.00802	0.00222	0.00281	0.00253	0.00215							-1.8003	-0.000135181	-1.7383	1.2		-9.34498	0.06597	-9.31698	1.11306				147.065	1.10817
582	0.00634	0.00295	0.00211	0	0	0	0	0		1594.76	0.02188	0.02482	0.01343	0.00796	0.00238	0.0027	0.00251	0.00212							-1.79981	5.65324e-05	-1.73781	1.20001		-9.34146	0.06522	-9.31346	1.11312				148.032	1.1001
581	0.00634	0.00339	0.00211	0	0	0	0	0		1595.4	0.02078	0.02415	0.01356	0.00765	0.00258	0.00257	0.00247	0.00216							-1.79932	7.2075e-05	-1.73732	1.2		-9.33795	0.06707	-9.30995	1.10905				148.035	1.10051
580	0.00634	0.0038	0.00211	-0.000177319	0	0	0	0		1596.03	0.01917	0.0236	0.01402	0.00694	0.00276	0.00264	0.0025	0.00206							-1.79883	-0.000118139	-1.73683	1.20001		-9.33444	0.06741	-9.30644	1.1076				148.068	1.10807
579	0.00634	0.00414	0.00211	4.43297e-05	0	0	0	0		1596.67	0.01743	0.0228	0.01419	0.0066	0.00287	0.00243	0.00259	0.00201							-1.79834	3.37872e-06	-1.73634	1.19999		-9.33092	0.07401	-9.30292	1.10778				148.979	1.10041
578	0.00634	0.00436	0.00211	0.000216723	0	0	0	0		1597.3	0.01692	0.02276	0.0136	0.00622	0.00302	0.00223	0.00252	0.00198							-1.79785	-0.0001349	-1.73585	1.19999		-9.32741	0.07774	-9.29941	1.10524				149.008	1.10019
577	0.00634	0.0044	0.00211	0.000162542	0	0	0	0		1597.94	0.01626	0.02257	0.01325	0.00535	0.00324	0.00241	0.00262	0.00198							-1.79737	-6.26034e-05	-1.73537	1.2		-9.3239	0.07628	-9.2959	1.10697				149.023	1.1001
576	0.00616	0.00423	0.00211	0.000458073	0	0	0	0		1598.57	0.01539	0.02196	0.01355	0.00477	0.00317	0.00229	0.00249	0.00201							-1.79688	-2.13514e-05	-1.73488	1.2		-9.32038	0.07724	-9.29238	1.10746				149.033	1.10038
575	0.00621	0.00423	0.00211	0.000655094	0	0	0	0		1599.21	0.01543	0.02077	0.0132	0.00479	0.00313	0.00201	0.00232	0.00206							-1.79639	-1.41675e-05	-1.73439	1.2		-9.31687	0.07027	-9.28887	1.10954				149.039	1.10017
574	0.00642	0.00423	0.00211	0.000753605	0	0	0	0		1599.84	0.01531	0.02073	0.01349	0.00505	0.00301	0.00206	0.00227	0.00214							-1.7959	5.47783e-06	-1.7339	1.2		-9.31336	0.06592	-9.28536	1.10872				149.041	1.10031
573	0.00676	0.00423	0.00211	0.000753605	0	0	0	0		1600.47	0.01485	0.0201	0.01316	0.00463	0.00286	0.00213	0.00222	0.00214							-1.79541	9.05834e-05	-1.73341	1.20001		-9.30985	0.07771	-9.28185	1.11111				149.075	1.10325
572	0.00718	0.00423	0.00211	0.000477775	0	0	0	0		1601.11	0.01442	0.0201	0.01287	0.00523	0.00281	0.00228	0.00226	0.00213							-1.79492	1.51267e-05	-1.73292	1.19999		-9.30633	0.07624	-9.27833	1.11015				150.045	1.10053
571	0.00761	0.00423	0.00211	0.000325084	0	0	0	0		1601.74	0.01342	0.01996	0.01261	0.00552	0.00248	0.00226	0.00225	0.00217							-1.79443	-7.50361e-05	-1.73243	1.19998		-9.30282	0.07128	-9.27482	1.11155				150.048	1.10025
570	0.00803	0.00423	0.00211	0.000246276	0	0	0	0		1602.38	0.01354	0.02099	0.01223	0.00572	0.00259	0.00215	0.00222	0.00222							-1.79394	-1.97425e-05	-1.73194	1.2		-9.29931	0.07088	-9.27131	1.11171				150.081	1.10273
569	0.00837	0.00423	0.00211	0.000640318	0	0	0	0		1603.01	0.01365	0.02085	0.01185	0.00573	0.00238	0.00211	0.00218	0.00223							-1.79345	-3.97992e-05	-1.73145	1.2		-9.29579	0.07	-9.26779	1.10971				150.886	1.10047
568	0.00859	0.00423	0.00211	0.000881668	0	0	0	0		1603.65	0.01543	0.02105	0.0117	0.00574	0.00224	0.00227	0.00225	0.00234							-1.79296	-5.07765e-05	-1.73096	1.2		-9.29228	0.06299	-9.26428	1.1095				151.006	1.10779
567	0.00863	0.00423	0.00211	0.0011	0	0	0	0		1604.28	0.016	0.02161	0.01224	0.00535	0.0021	0.00219	0.00235	0.00244							-1.79247	-2.42869e-06	-1.73047	1.19999		-9.28877	0.06666	-9.26077	1.11129				151.039	1.10017
566	0.00845	0.00423	0.00211	0.00169	0	0	0	0		1604.91	0.01597	0.02149	0.01215	0.00528	0.00193	0.00232	0.00234	0.00244							-1.79198	-4.90819e-05	-1.72998	1.19999		-9.28525	0.08424	-9.25725	1.1108				151.054	1.10085
565	0.00845	0.00423	0.00211	0.00203	0	0	0	0		1605.55	0.0166	0.02172	0.01235	0.0053	0.00208	0.00219	0.00238	0.00256							-1.79149	9.58141e-05	-1.72949	1.20001		-9.28174	0.08141	-9.25374	1.10972				151.057	1.10011
564	0.00845	0.00423	0.00211	0.00225	0	0	0	0		1606.18	0.01585	0.02261	0.012	0.00522	0.00205	0.00232	0.00244	0.00255							-1.791	-0.00011918	-1.729	1.2		-9.27823	0.07124	-9.25023	1.11039				152.034	1.10034
563	0.00827	0.00423	0.00211	0.00229	0	0	0	0		1606.82	0.01493	0.02246	0.01187	0.00525	0.00247	0.00219	0.00244	0.00244							-1.79052	-7.84344e-05	-1.72852	1.2		-9.27472	0.06844	-9.24672	1.10875				152.047	1.10165
562	0.00832	0.00423	0.00194	0.00211	0	0	0	0		1607.45	0.01625	0.02221	0.01189	0.00524	0.00291	0.00226	0.00248	0.00232							-1.79003	-5.40154e-05	-1.72803	1.2		-9.2712	0.08407	-9.2432	1.10657				152.06	1.10208
561	0.00854	0.00423	0.00198	0.00211	0	0	0	0		1608.08	0.01508	0.02292	0.01189	0.00476	0.00312	0.00224	0.00236	0.0022							-1.78954	-8.00132e-05	-1.72754	1.19999		-9.26769	0.08212	-9.23969	1.107				152.063	1.10046
560	0.00888	0.00405	0.0022	0.00211	0	0	0	0		1608.72	0.01474	0.02224	0.01165	0.00431	0.00349	0.00212	0.00226	0.00211							-1.78905	3.6167e-05	-1.72705	1.2		-9.26418	0.07791	-9.23618	1.10924				152.883	1.10059
559	0.00929	0.00409	0.00254	0.00211	0	0	0	0		1609.35	0.01599	0.0216	0.0112	0.00418	0.00338	0.00184	0.00216	0.00194							-1.78856	-7.75419e-05	-1.72656	1.19999		-9.26066	0.07585	-9.23266	1.11137				153.05	1.10644
558	0.00973	0.00431	0.00295	0.00211	0	0	0	0		1609.98	0.01691	0.0219	0.01068	0.00374	0.00328	0.00186	0.00195	0.00191							-1.78807	-1.577e-05	-1.72607	1.20001		-9.25715	0.08207	-9.22915	1.10904				153.055	1.10015
557	0.00996	0.00465	0.00339	0.00211	0	0	0	0		1610.62	0.01712	0.02139	0.01104	0.00352	0.0031	0.00179	0.00172	0.00156							-1.78758	2.1275e-05	-1.72558	1.2		-9.25364	0.08319	-9.22564	1.10872				154.058	1.10658
556	0.01035	0.00506	0.0038	0.00211	0	0	0	0		1611.25	0.01774	0.02045	0.01116	0.00359	0.00271	0.00167	0.00141	0.00137							-1.78709	9.24235e-05	-1.72509	1.19999		-9.25012	0.08445	-9.22212	1.10966				154.242	1.10071
555	0.01078	0.0055	0.00414	0.00211	0	0	0	0		1611.88	0.01994	0.01937	0.0111	0.00366	0.00239	0.00148	0.00118	0.00129							-1.7866	3.55245e-05	-1.7246	1.19998		-9.24661	0.08606	-9.21861	1.1103				154.88	1.10009
554	0.01117	0.00592	0.00436	0.00211	0	0	0	0		1612.52	0.02076	0.01875	0.01104	0.00286	0.00197	0.00139	0.00104	0.00102							-1.78611	-3.14995e-05	-1.72411	1.19998		-9.2431	0.08271	-9.2151	1.1128				154.918	1.10213
553	0.0114	0.00608	0.0044	0.00211	0	0	0	0		1613.15	0.02232	0.01828	0.01103	0.00242	0.00194	0.00122	0.000882962	0.000815946							-1.78562	-1.49726e-05	-1.72362	1.19999		-9.23959	0.08059	-9.21159	1.1101				154.927	1.1002
552	0.01166	0.00634	0.00423	0.00211	0	0	0	0		1613.78	0.0232	0.01779	0.01082	0.00265	0.00171	0.00131	0.000720374	0.000721341							-1.78513	3.69439e-05	-1.72313	1.20002		-9.23607	0.08103	-9.20807	1.10864				155.001	1.10028
551	0.01212	0.0066	0.00423	0.00211	-0.000177319	0	0	0		1614.42	0.02475	0.01702	0.01085	0.00203	0.00131	0.00118	0.000653351	0.000583488							-1.78464	-2.07359e-05	-1.72264	1.2		-9.23256	0.07848	-9.20456	1.10791				155.034	1.10009
550	0.0125	0.00676	0.00405	0.00211	-0.000132989	0	0	0		1615.05	0.02704	0.01715	0.01118	0.00152	0.00159	0.00123	0.000630327	0.000547628							-1.78415	-2.91406e-05	-1.72215	1.2		-9.22905	0.07337	-9.20105	1.10974				155.07	1.10018
549	0.0131	0.007	0.00409	0.00211	8.37338e-05	0	0	0		1615.68	0.02949	0.01693	0.01129	0.00137	0.00136	0.00113	0.000600679	0.000542762							-1.78367	-2.81756e-06	-1.72167	1.19999		-9.22553	0.0693	-9.19753	1.10963				156.066	1.10008
548	0.0136	0.00748	0.00431	0.00194	0.000423595	0	0	0		1616.32	0.03271	0.0166	0.01165	0.00121	0.00119	0.00108	0.00071785	0.000556818							-1.78318	1.9108e-05	-1.72118	1.2		-9.22202	0.07616	-9.19402	1.10893				156.077	1.10204
547	0.01424	0.00811	0.00465	0.00198	0.000837338	0	0	0		1616.95	0.03416	0.01653	0.01211	0.00121	0.00139	0.00111	0.000747656	0.000572135							-1.78269	3.55227e-05	-1.72069	1.2		-9.21851	0.07038	-9.19051	1.10972				156.915	1.10009
546	0.01511	0.00861	0.00506	0.0022	0.00128	0	0	0		1617.58	0.03356	0.01645	0.01238	0.00181	0.0015	0.0014	0.000858203	0.000644395							-1.7822	1.08094e-05	-1.7202	1.19999		-9.21499	0.06448	-9.18699	1.10885				156.966	1.10018
545	0.0161	0.00929	0.00532	0.00254	0.00169	0	0	0		1618.21	0.03424	0.01626	0.01261	0.00245	0.002	0.00146	0.00103	0.000859554							-1.78171	-1.38921e-06	-1.71971	1.19999		-9.21148	0.07307	-9.18348	1.10857				157.013	1.10014
544	0.01722	0.00981	0.00578	0.00295	0.00203	0	0	0		1618.85	0.03526	0.01641	0.01292	0.00322	0.00243	0.00151	0.00123	0.000912713							-1.78122	-4.72726e-05	-1.71922	1.20001		-9.20797	0.07444	-9.17997	1.10808				157.026	1.10034
543	0.01847	0.01043	0.00634	0.00321	0.00225	0	0	0		1619.48	0.03491	0.01635	0.01325	0.00357	0.00287	0.00158	0.00136	0.000969116							-1.78073	1.48077e-05	-1.71873	1.19998		-9.20446	0.06799	-9.17646	1.10929				157.05	1.10066
542	0.01976	0.01123	0.00672	0.00367	0.00229	0	0	0		1620.11	0.03564	0.01675	0.01396	0.0045	0.0033	0.00173	0.00158	0.0012							-1.78024	9.25493e-05	-1.71824	1.2		-9.20094	0.06564	-9.17294	1.10908				157.086	1.10065
541	0.02142	0.01209	0.00722	0.00423	0.00194	0	0	0		1620.74	0.03478	0.01728	0.01447	0.00482	0.00371	0.00187	0.00166	0.00131							-1.77975	7.3773e-06	-1.71775	1.19998		-9.19743	0.07089	-9.16943	1.10981				157.122	1.10027
540	0.02297	0.01304	0.00752	0.00461	0.00198	0	0	0		1621.38	0.03447	0.0173	0.01506	0.00542	0.00419	0.00202	0.00173	0.00163							-1.77926	0.000106236	-1.71726	1.2		-9.19392	0.07445	-9.16592	1.11186				158.081	1.10008
539	0.02509	0.01407	0.00814	0.00511	0.0022	-0.000177319	0	0		1622.01	0.03425	0.01863	0.0153	0.00588	0.00432	0.00215	0.00185	0.00182							-1.77877	3.10515e-05	-1.71677	1.2		-9.1904	0.05682	-9.1624	1.11348				158.892	1.10115
538	0.0272	0.01554	0.00916	0.00541	0.00254	-0.000132989	0	0		1622.64	0.03475	0.0205	0.01599	0.00632	0.00445	0.00255	0.0019	0.002							-1.77828	-8.0239e-05	-1.71628	1.20001		-9.18689	0.06091	-9.15889	1.1133				159.024	1.10013
537	0.0297	0.01719	0.01019	0.00621	0.00277	8.37338e-05	0	0		1623.27	0.0331	0.0201	0.01675	0.00664	0.00457	0.00262	0.00198	0.00199							-1.77779	-7.84697e-05	-1.71579	1.19998		-9.18338	0.07436	-9.15538	1.11333				159.029	1.1004
536	0.03213	0.01875	0.01127	0.007	0.00326	0.000423595	0	0		1623.9	0.03165	0.02109	0.01703	0.00659	0.00458	0.00292	0.00207	0.00214							-1.7773	3.87911e-05	-1.7153	1.19999		-9.17986	0.07972	-9.15186	1.11321				159.065	1.10036
535	0.03515	0.02086	0.01237	0.00804	0.00389	0.000837338	0	0		1624.54	0.03078	0.0212	0.01756	0.00606	0.00434	0.0029	0.00217	0.00221							-1.77682	7.06034e-05	-1.71482	1.19999		-9.17635	0.08455	-9.14835	1.11292				160.094	1.101
534	0.03855	0.02297	0.01386	0.00895	0.00439	0.00128	0	0		1625.17	0.02891	0.02174	0.01726	0.00569	0.00442	0.00293	0.00208	0.00216							-1.77633	8.20048e-05	-1.71433	1.19999		-9.17284	0.07845	-9.14484	1.11113				160.841	1.10055
533	0.04231	0.02547	0.0155	0.00976	0.00506	0.00169	0	0		1625.8	0.02871	0.02245	0.01734	0.00607	0.00467	0.00305	0.002	0.00207							-1.77584	-0.00010649	-1.71384	1.20001		-9.16933	0.07116	-9.14133	1.11014				160.892	1.10047
532	0.04687	0.02808	0.01715	0.01089	0.00559	0.00203	0	0		1626.43	0.02745	0.02346	0.01717	0.00599	0.00463	0.00323	0.00186	0.00207							-1.77535	-1.56786e-05	-1.71335	1.2		-9.16581	0.07024	-9.13781	1.10973				160.915	1.10009
531	0.05196	0.03088	0.01892	0.01213	0.00621	0.00207	0	0		1627.06	0.0274	0.02358	0.0165	0.00544	0.00452	0.0032	0.00181	0.00199							-1.77486	8.71339e-05	-1.71286	1.2		-9.1623	0.06629	-9.1343	1.11089				161.045	1.10048
530	0.05742	0.03411	0.02069	0.01342	0.007	0.00216	-0.000177319	0		1627.7	0.02664	0.02436	0.01588	0.00548	0.00462	0.00312	0.00168	0.00192							-1.77437	5.40853e-05	-1.71237	1.2		-9.15879	0.06242	-9.13079	1.11002				161.075	1.10039
529	0.0638	0.0381	0.02302	0.01508	0.00804	0.0022	-0.000132989	0		1628.33	0.0272	0.02471	0.01542	0.00544	0.00427	0.00298	0.00155	0.00185							-1.77388	0.000107935	-1.71188	1.20001		-9.15527	0.06807	-9.12727	1.11118				162.081	1.10013
528	0.07088	0.04232	0.02569	0.01681	0.00895	0.00254	8.37338e-05	0		1628.96	0.0271	0.02434	0.01532	0.00547	0.00404	0.00301	0.00148	0.00173							-1.77339	-0.000169499	-1.71139	1.2		-9.15176	0.0641	-9.12376	1.11178				162.838	1.10009
527	0.07868	0.04717	0.02842	0.01871	0.00976	0.00277	0.000423595	0		1629.59	0.02581	0.025	0.01483	0.00547	0.00417	0.00299	0.00145	0.00173							-1.7729	-9.42895e-05	-1.7109	1.2		-9.14825	0.06839	-9.12025	1.10992				162.841	1.10041
526	0.08729	0.05233	0.03129	0.02082	0.01106	0.00326	0.000837338	0		1630.22	0.02553	0.0242	0.01481	0.00556	0.00414	0.00292	0.00144	0.00164							-1.77241	4.52421e-05	-1.71041	1.20001		-9.14474	0.0597	-9.11674	1.10843				162.893	1.10009
525	0.0969	0.05821	0.03472	0.02315	0.01226	0.00389	0.00128	0		1630.85	0.02632	0.02405	0.01404	0.00539	0.00422	0.00292	0.00141	0.0017							-1.77192	3.78608e-05	-1.70992	1.19999		-9.14122	0.05363	-9.11322	1.1078				162.911	1.1002
524	0.10729	0.06453	0.03847	0.02547	0.01334	0.00439	0.00169	0		1631.49	0.0274	0.02382	0.015	0.00535	0.00467	0.00307	0.00151	0.0016							-1.77143	-9.63769e-05	-1.70943	1.2		-9.13771	0.05589	-9.10971	1.10953				163.024	1.10021
523	0.11865	0.07127	0.04262	0.02826	0.01466	0.00506	0.00203	0		1632.12	0.02618	0.02354	0.01583	0.00563	0.00496	0.0032	0.0016	0.00168							-1.77094	1.37241e-05	-1.70894	1.2		-9.1342	0.05665	-9.1062	1.10881				163.06	1.10026
522	0.13105	0.07857	0.04718	0.03119	0.01597	0.00559	0.00207	-0.000177319		1632.75	0.02742	0.02321	0.01704	0.00577	0.00525	0.0032	0.00172	0.00179							-1.77045	-1.6229e-05	-1.70845	1.19999		-9.13068	0.06081	-9.10268	1.10998				164.039	1.10019
521	0.14401	0.08639	0.05205	0.03434	0.01743	0.00621	0.00216	-0.000132989		1633.38	0.02792	0.02315	0.01726	0.00579	0.00548	0.00317	0.00185	0.00186							-1.76997	7.19943e-06	-1.70797	1.20001		-9.12717	0.06184	-9.09917	1.11013				164.064	1.10014
520	0.15783	0.09484	0.05749	0.03755	0.01913	0.00718	0.0022	8.37338e-05		1634.01	0.02974	0.0229	0.0174	0.00625	0.00545	0.00325	0.00195	0.00217							-1.76948	7.59763e-05	-1.70748	1.2		-9.12366	0.06047	-9.09566	1.10883				165.018	1.1001
519	0.17284	0.10413	0.06333	0.0412	0.0213	0.00799	0.00254	0.000423595		1634.64	0.03009	0.02257	0.01744	0.00607	0.00516	0.00335	0.00215	0.00219							-1.76899	4.46013e-06	-1.70699	1.19999		-9.12014	0.06736	-9.09214	1.10922				165.04	1.1006
518	0.1888	0.1139	0.0695	0.04516	0.02353	0.00891	0.00295	0.000837338		1635.27	0.03155	0.02231	0.01847	0.00592	0.00487	0.0035	0.00238	0.00229							-1.7685	-6.13659e-05	-1.7065	1.2		-9.11663	0.07472	-9.08863	1.10947				165.467	1.10011
517	0.20571	0.12464	0.07584	0.04909	0.02584	0.00955	0.00321	0.00128		1635.9	0.03041	0.0203	0.01907	0.00593	0.00473	0.00367	0.00253	0.00236							-1.76801	-2.84771e-05	-1.70601	1.2		-9.11312	0.07394	-9.08512	1.10812				166.995	1.10005
516	0.22355	0.13596	0.08234	0.05361	0.02861	0.01057	0.00367	0.00169		1636.54	0.03001	0.02089	0.01907	0.00593	0.0046	0.00401	0.0027	0.00233							-1.76752	2.8873e-06	-1.70552	1.19999		-9.10961	0.08142	-9.08161	1.10795				167.082	1.10041
515	0.24235	0.14776	0.08936	0.0581	0.03118	0.0114	0.00423	0.00203		1637.17	0.02903	0.02002	0.01935	0.006	0.00455	0.00398	0.00271	0.00234							-1.76703	-5.73821e-05	-1.70503	1.19998		-9.10609	0.07381	-9.07809	1.10534				168.002	1.10009
514	0.26234	0.16005	0.09656	0.0629	0.03402	0.01209	0.00478	0.00225		1637.8	0.02892	0.02007	0.01898	0.00648	0.00505	0.00398	0.0027	0.00226							-1.76654	4.89092e-05	-1.70454	1.20001		-9.10258	0.07393	-9.07458	1.10974				168.029	1.10021
513	0.28319	0.17273	0.10415	0.06814	0.0368	0.01322	0.00506	0.00229		1638.43	0.02837	0.02016	0.01893	0.00679	0.00532	0.00403	0.00268	0.00216							-1.76605	-2.67574e-05	-1.70405	1.19999		-9.09907	0.07261	-9.07107	1.11123				168.089	1.10027
512	0.30495	0.18597	0.11193	0.07363	0.03978	0.0142	0.00537	0.00211		1639.06	0.02716	0.02157	0.01899	0.00693	0.00547	0.00418	0.00275	0.00226							-1.76556	3.13916e-05	-1.70356	1.19999		-9.09555	0.07333	-9.06755	1.1077				169.05	1.10021
511	0.32731	0.19966	0.12022	0.0791	0.04258	0.01563	0.006	0.00194		1639.69	0.02659	0.02123	0.01868	0.00635	0.0054	0.00417	0.00274	0.00222							-1.76507	2.67955e-05	-1.70307	1.19999		-9.09204	0.06916	-9.06404	1.10597				169.086	1.10041
510	0.34959	0.21308	0.12849	0.08437	0.04568	0.0169	0.00668	0.00198		1640.32	0.02505	0.02265	0.01858	0.00656	0.00512	0.00431	0.00271	0.00211							-1.76458	9.17097e-06	-1.70258	1.2		-9.08853	0.07812	-9.06053	1.10951				170.017	1.10011
509	0.374	0.22776	0.13733	0.09021	0.0491	0.018	0.00713	0.0022		1640.95	0.02486	0.02358	0.01856	0.00624	0.00559	0.00445	0.00268	0.00204							-1.76409	-4.95205e-05	-1.70209	1.20001		-9.08501	0.06788	-9.05701	1.11488				171.011	1.10018
508	0.39923	0.24307	0.14681	0.09649	0.05241	0.01948	0.00766	0.00254		1641.58	0.02361	0.02462	0.0189	0.00608	0.00565	0.00449	0.00255	0.00211							-1.7636	-7.78074e-05	-1.7016	1.19999		-9.0815	0.06204	-9.0535	1.11407				171.029	1.10017
507	0.42517	0.2588	0.15638	0.10264	0.05578	0.02067	0.00811	0.00295		1642.21	0.02252	0.02577	0.01855	0.00579	0.00603	0.00448	0.00253	0.00211							-1.76312	4.50913e-06	-1.70112	1.2		-9.07799	0.0636	-9.04999	1.11112				171.065	1.10035
506	0.45159	0.27467	0.16607	0.10894	0.05917	0.02197	0.00879	0.00339		1642.84	0.02297	0.02617	0.01857	0.00573	0.00623	0.00441	0.00243	0.00219							-1.76263	-2.30569e-05	-1.70063	1.2		-9.07448	0.06615	-9.04648	1.10917				171.102	1.1003
505	0.47824	0.29054	0.17574	0.11504	0.06255	0.02329	0.00925	0.0038		1643.47	0.02288	0.0269	0.0187	0.00564	0.00628	0.00467	0.00242	0.00233							-1.76214	2.21454e-05	-1.70014	1.2		-9.07096	0.08168	-9.04296	1.10934				172.061	1.10045
504	0.50466	0.30609	0.18523	0.12134	0.06592	0.02456	0.00977	0.00414		1644.1	0.02398	0.02768	0.01981	0.00553	0.00668	0.00468	0.0024	0.00229							-1.76165	-0.000107165	-1.69965	1.19998		-9.06745	0.08411	-9.03945	1.11031				172.556	1.10037
503	0.53042	0.32145	0.19441	0.12749	0.06923	0.02615	0.01023	0.00436		1644.73	0.02337	0.02774	0.01966	0.00524	0.00686	0.00443	0.00237	0.00242							-1.76116	-3.57146e-05	-1.69916	1.2		-9.06394	0.07326	-9.03594	1.11022				173.041	1.10006
502	0.5557	0.33634	0.20312	0.13377	0.07265	0.02743	0.01091	0.0044		1645.36	0.0249	0.02802	0.01958	0.00553	0.00678	0.0043	0.00237	0.00245							-1.76067	0.00012936	-1.69867	1.20001		-9.06042	0.06519	-9.03242	1.1122				173.045	1.10015
501	0.5797	0.35055	0.21166	0.13943	0.07557	0.02892	0.01136	0.00405		1645.99	0.02659	0.02753	0.01914	0.00616	0.00663	0.0041	0.00238	0.00258							-1.76018	2.89936e-05	-1.69818	1.19998		-9.05691	0.06856	-9.02891	1.11322				173.081	1.10047
500	0.60231	0.36391	0.21993	0.14492	0.0786	0.03	0.01189	0.00409		1646.62	0.02866	0.02665	0.01911	0.00615	0.00607	0.00406	0.00228	0.00271							-1.75969	-3.22114e-05	-1.69769	1.2		-9.0534	0.06452	-9.0254	1.1098				174.051	1.10051
499	0.62575	0.37762	0.22852	0.15057	0.08175	0.0312	0.01234	0.00431		1647.25	0.02821	0.02659	0.01947	0.006	0.00586	0.0041	0.00224	0.00266							-1.7592	5.46726e-05	-1.6972	1.2		-9.04988	0.07011	-9.02188	1.10973				174.977	1.10032
498	0.64815	0.39098	0.23671	0.15618	0.08465	0.03233	0.01302	0.00465		1647.88	0.02815	0.02632	0.02021	0.0059	0.00555	0.004	0.00224	0.00263							-1.75871	5.59613e-05	-1.69671	1.2		-9.04637	0.07064	-9.01837	1.11201				175.024	1.1423
497	0.67004	0.404	0.24478	0.16132	0.08739	0.03336	0.01365	0.00506		1648.51	0.02854	0.02585	0.02017	0.00647	0.00519	0.00392	0.00218	0.00267							-1.75822	1.31127e-05	-1.69622	1.20001		-9.04286	0.07744	-9.01486	1.11456				175.039	1.10015
496	0.69112	0.41663	0.25262	0.16619	0.09002	0.03444	0.01413	0.0055		1649.14	0.02774	0.02541	0.01951	0.00659	0.00511	0.00389	0.00208	0.00264							-1.75773	4.28329e-05	-1.69573	1.2		-9.03935	0.08007	-9.01135	1.11263				175.057	1.10011
495	0.71164	0.42911	0.26031	0.17087	0.09281	0.03542	0.01419	0.00592		1649.77	0.02858	0.02526	0.01996	0.007	0.00534	0.00378	0.00206	0.00269							-1.75724	2.96438e-05	-1.69524	1.2		-9.03583	0.08182	-9.00783	1.11295				175.076	1.10034
494	0.73111	0.44073	0.26744	0.17548	0.09543	0.03634	0.01457	0.00626		1650.4	0.02666	0.02529	0.01985	0.0071	0.00534	0.00367	0.002	0.00268							-1.75675	4.52995e-05	-1.69475	1.20001		-9.03232	0.08359	-9.00432	1.11299				175.98	1.10028
493	0.74983	0.45209	0.27426	0.17992	0.09835	0.03737	0.01501	0.00647		1651.03	0.02443	0.02528	0.02014	0.0071	0.00517	0.00356	0.00209	0.00277							-1.75627	5.57346e-05	-1.69427	1.20001		-9.02881	0.0768	-9.00081	1.11101				176.064	1.10101
492	0.76804	0.46305	0.2805	0.18415	0.1009	0.03799	0.01539	0.00652		1651.66	0.02227	0.02576	0.02081	0.007	0.00479	0.00371	0.00229	0.0028							-1.75578	-8.5944e-05	-1.69378	1.20001		-9.02529	0.07492	-8.99729	1.11211				176.9	1.10027
491	0.78531	0.47316	0.28655	0.18815	0.10303	0.03883	0.01563	0.00634		1652.29	0.02009	0.02499	0.02096	0.00674	0.00443	0.00374	0.00233	0.00275							-1.75529	-5.18276e-05	-1.69329	1.20001		-9.02178	0.07258	-8.99378	1.10996				176.974	1.10167
490	0.80159	0.48269	0.29246	0.192	0.10515	0.03953	0.01607	0.00634		1652.92	0.01734	0.02647	0.02134	0.00662	0.00454	0.00395	0.00245	0.00269							-1.7548	6.9675e-05	-1.6928	1.2		-9.01827	0.07465	-8.99027	1.10846				176.99	1.11206
489	0.81703	0.49144	0.29793	0.19577	0.10724	0.04033	0.01648	0.00634		1653.55	0.01626	0.02683	0.02121	0.00667	0.00504	0.00399	0.00247	0.00266							-1.75431	8.26035e-05	-1.69231	1.2		-9.01475	0.07442	-8.98675	1.10648				177.019	1.10099
488	0.8317	0.49994	0.30289	0.19935	0.10891	0.04072	0.01664	0.00634		1654.18	0.01463	0.02741	0.02172	0.00657	0.00479	0.00388	0.00257	0.00273							-1.75382	8.44833e-05	-1.69182	1.19998		-9.01124	0.06713	-8.98324	1.10743				177.07	1.10009
487	0.8456	0.50813	0.30794	0.20267	0.11022	0.04142	0.0169	0.00634		1654.81	0.01377	0.02741	0.02178	0.00637	0.0047	0.00387	0.00278	0.00265							-1.75333	-5.35054e-05	-1.69133	1.2		-9.00773	0.0629	-8.97973	1.11206				177.978	1.10018
486	0.85865	0.51566	0.31257	0.20569	0.11183	0.0421	0.01717	0.00634		1655.43	0.01309	0.02749	0.02202	0.00649	0.00491	0.00402	0.00284	0.00267							-1.75284	0.000120657	-1.69084	1.2		-9.00422	0.06492	-8.97622	1.11416				178.54	1.10038
485	0.87117	0.52292	0.31714	0.20845	0.11327	0.0426	0.01733	0.00634		1656.06	0.01269	0.02712	0.02212	0.00644	0.00514	0.00434	0.00293	0.00261							-1.75235	0.000110013	-1.69035	1.20001		-9.0007	0.06763	-8.9727	1.11283				178.897	1.1001
484	0.88244	0.52934	0.32103	0.21101	0.11486	0.04305	0.01774	0.00634		1656.69	0.01189	0.02754	0.02193	0.00574	0.00524	0.00445	0.00298	0.00255							-1.75186	9.27224e-05	-1.68986	1.20001		-8.99719	0.06789	-8.96919	1.10995				178.987	1.10033
483	0.89346	0.53568	0.32484	0.21351	0.11635	0.04358	0.01818	0.00634		1657.32	0.01181	0.02723	0.02203	0.0061	0.00546	0.00457	0.003	0.00254							-1.75137	-6.14351e-05	-1.68937	1.19999		-8.99368	0.0592	-8.96568	1.11029				178.993	1.10029
482	0.90379	0.54176	0.32825	0.21566	0.11767	0.04403	0.01859	0.00616		1657.95	0.01246	0.02702	0.02264	0.00643	0.00545	0.00473	0.00299	0.00249							-1.75088	5.34365e-06	-1.68888	1.2		-8.99016	0.05869	-8.96216	1.1114				179.071	1.10039
481	0.91346	0.54723	0.33138	0.218	0.11892	0.04471	0.01876	0.00621		1658.58	0.0131	0.02634	0.02335	0.00651	0.00522	0.0047	0.00288	0.00254							-1.75039	-2.51078e-06	-1.68839	1.2		-8.98665	0.05916	-8.95865	1.11186				179.546	1.10006
480	0.92241	0.55258	0.33463	0.21989	0.1199	0.04534	0.01919	0.00642		1659.21	0.01378	0.02665	0.02313	0.00623	0.00534	0.00478	0.00278	0.00246							-1.7499	-1.46153e-05	-1.6879	1.2		-8.98314	0.06124	-8.95514	1.11106				180.066	1.10014
479	0.93071	0.55723	0.33756	0.22179	0.12103	0.04583	0.01941	0.00676		1659.84	0.01456	0.02668	0.02334	0.00635	0.0055	0.0049	0.00277	0.00244							-1.74942	5.11154e-05	-1.68742	1.19999		-8.97962	0.05398	-8.95162	1.11033				181.05	1.10007
478	0.93876	0.56187	0.34025	0.22374	0.1219	0.04589	0.01936	0.00718		1660.47	0.0157	0.02597	0.02344	0.0064	0.00511	0.00494	0.00285	0.00243							-1.74893	-5.33489e-05	-1.68693	1.2		-8.97611	0.07189	-8.94811	1.11035				182.056	1.10012
477	0.94608	0.5661	0.34282	0.22539	0.12251	0.04627	0.01943	0.00761		1661.09	0.01668	0.02537	0.0229	0.00667	0.00476	0.00491	0.00271	0.00254							-1.74844	4.36885e-05	-1.68644	1.19999		-8.9726	0.07688	-8.9446	1.11132				183.062	1.10013
476	0.95309	0.56991	0.345	0.22703	0.12335	0.0467	0.01946	0.00803		1661.72	0.01599	0.0251	0.02192	0.00653	0.00491	0.0052	0.00258	0.00252							-1.74795	1.75085e-05	-1.68595	1.20001		-8.96909	0.07945	-8.94109	1.11141				183.066	1.10013
475	0.95947	0.57354	0.34731	0.22834	0.12405	0.04709	0.01943	0.00837		1662.35	0.01821	0.02594	0.0221	0.00653	0.00488	0.00538	0.00256	0.00257							-1.74746	3.41703e-05	-1.68546	1.2		-8.96557	0.07237	-8.93757	1.10813				184.061	1.10009
474	0.96535	0.57667	0.34913	0.22966	0.12485	0.04732	0.01936	0.00859		1662.98	0.01569	0.025	0.02082	0.00644	0.00442	0.00528	0.00252	0.00252							-1.74697	0.000116644	-1.68497	1.19999		-8.96206	0.07116	-8.93406	1.10788				185.006	1.10015
473	0.97083	0.5797	0.35108	0.23091	0.12525	0.04776	0.01923	0.00863		1663.61	0.01704	0.02507	0.02078	0.00681	0.00438	0.00524	0.00259	0.00258							-1.74648	-5.09767e-05	-1.68448	1.2		-8.95855	0.07379	-8.93055	1.10913				185.027	1.1015
472	0.9757	0.58263	0.35263	0.23207	0.12595	0.04818	0.01906	0.00845		1664.24	0.01758	0.02539	0.02095	0.00698	0.00397	0.00528	0.00258	0.00246							-1.74599	-4.18651e-05	-1.68399	1.20001		-8.95503	0.06843	-8.92703	1.10786				185.045	1.10217
471	0.98022	0.58516	0.35407	0.23298	0.12662	0.04852	0.01866	0.00845		1664.87	0.01824	0.02601	0.02051	0.00702	0.00398	0.00524	0.00257	0.00252							-1.7455	4.69452e-06	-1.6835	1.20001		-8.95152	0.07089	-8.92352	1.10864				185.067	1.10061
470	0.98415	0.58761	0.35572	0.23367	0.12712	0.04873	0.01906	0.00845		1665.49	0.0204	0.02743	0.0204	0.00674	0.00409	0.0052	0.00259	0.00254							-1.74501	0.000100224	-1.68301	1.19998		-8.94801	0.07889	-8.92001	1.10931				186.031	1.10019
469	0.98756	0.58956	0.35692	0.23434	0.12775	0.04878	0.01923	0.00845		1666.12	0.02083	0.02753	0.0198	0.00692	0.00388	0.00506	0.00253	0.00251							-1.74452	-4.33383e-05	-1.68252	1.19999		-8.94449	0.08189	-8.91649	1.10813				186.051	1.10018
468	0.99075	0.59104	0.35783	0.23507	0.12824	0.0486	0.01936	0.00845		1666.75	0.02125	0.02795	0.01974	0.00679	0.00374	0.00509	0.00259	0.00251							-1.74403	6.20124e-05	-1.68203	1.2		-8.94098	0.07912	-8.91298	1.10906				186.929	1.10019
467	0.99332	0.59216	0.35847	0.23552	0.12847	0.0486	0.01943	0.00845		1667.38	0.02308	0.02842	0.01938	0.00653	0.00355	0.00504	0.00273	0.0026							-1.74354	-6.55484e-06	-1.68154	1.19998		-8.93747	0.08156	-8.90947	1.1103				187.019	1.10018
466	0.99556	0.59324	0.35893	0.236	0.12881	0.0486	0.01928	0.00845		1668.01	0.02278	0.02853	0.01893	0.00651	0.004	0.00497	0.00265	0.00251							-1.74305	0.00010957	-1.68105	1.19999		-8.93396	0.07455	-8.90596	1.11021				187.024	1.10006
465	0.99729	0.59408	0.35931	0.23624	0.12903	0.0486	0.0193	0.00845		1668.63	0.02306	0.02864	0.01941	0.00659	0.00397	0.0048	0.00261	0.00252							-1.74257	5.80925e-05	-1.68057	1.19999		-8.93044	0.06716	-8.90244	1.11084				187.041	1.10041
464	0.99861	0.59487	0.35935	0.23658	0.12907	0.0486	0.01962	0.00845		1669.26	0.02247	0.02844	0.01915	0.00598	0.00357	0.00491	0.00253	0.00263							-1.74208	1.33616e-05	-1.68008	1.19999		-8.92693	0.06453	-8.89893	1.10944				187.061	1.10018
463	0.99944	0.59531	0.3594	0.23697	0.1289	0.0486	0.01979	0.00845		1669.89	0.02172	0.02796	0.01939	0.00589	0.00346	0.00469	0.00246	0.00257							-1.74159	-0.000104006	-1.67959	1.20002		-8.92342	0.06461	-8.89542	1.10928				187.097	1.10109
462	1	0.59573	0.3594	0.23697	0.1289	0.0486	0.01982	0.00845		1670.52	0.02307	0.028	0.02013	0.00614	0.00351	0.00449	0.00246	0.0026							-1.7411	3.54533e-05	-1.6791	1.2		-8.9199	0.07109	-8.8919	1.11152				188.063	1.10133
461	1	0.59568	0.35935	0.23658	0.12907	0.0486	0.01969	0.00845		1671.14	0.0219	0.02721	0.02028	0.00617	0.00324	0.00443	0.00241	0.00263							-1.74061	-0.000119663	-1.67861	1.2		-8.91639	0.06901	-8.88839	1.10948				188.067	1.10018
460	0.99944	0.5954	0.35931	0.23624	0.12903	0.0486	0.01987	0.00845		1671.77	0.02292	0.02822	0.02092	0.00659	0.00346	0.00459	0.00246	0.00269							-1.74012	-4.76884e-05	-1.67812	1.19999		-8.91288	0.06329	-8.88488	1.11029				189.04	1.10146
459	0.99843	0.59441	0.35893	0.236	0.12881	0.0486	0.01977	0.00845		1672.4	0.02375	0.02712	0.02172	0.00689	0.00354	0.0046	0.00256	0.00264							-1.73963	1.43747e-06	-1.67763	1.2		-8.90936	0.05508	-8.88136	1.1124				189.073	1.10023
458	0.99733	0.5932	0.35847	0.23552	0.12847	0.0486	0.01957	0.00845		1673.03	0.02326	0.02615	0.02175	0.00674	0.00337	0.00471	0.00252	0.00265							-1.73914	-3.82276e-06	-1.67714	1.20001		-8.90585	0.06438	-8.87785	1.1118				190.072	1.10166
457	0.99577	0.59176	0.35783	0.23507	0.12824	0.04878	0.01928	0.00845		1673.65	0.02226	0.02532	0.02179	0.00653	0.00376	0.00465	0.0024	0.00253							-1.73865	-9.31288e-05	-1.67665	1.2		-8.90234	0.06818	-8.87434	1.11167				190.079	1.10022
456	0.99366	0.58997	0.35674	0.23434	0.12775	0.04873	0.01888	0.00845		1674.28	0.02208	0.02443	0.02136	0.00644	0.00401	0.00472	0.00241	0.00244							-1.73816	-7.16014e-06	-1.67616	1.19999		-8.89883	0.06542	-8.87083	1.11278				190.991	1.10116
455	0.99099	0.58815	0.35558	0.23367	0.12712	0.04852	0.01884	0.00863		1674.91	0.02217	0.02443	0.02183	0.00651	0.00425	0.00463	0.00247	0.00248							-1.73767	-8.62458e-05	-1.67567	1.2		-8.89531	0.05727	-8.86731	1.11008				191.019	1.1001
454	0.98804	0.58606	0.35433	0.23298	0.12662	0.04818	0.01902	0.00859		1675.54	0.02096	0.02335	0.02109	0.00638	0.00463	0.00455	0.00246	0.00244							-1.73718	-1.95585e-05	-1.67518	1.20001		-8.8918	0.06037	-8.8638	1.11238				191.086	1.10114
453	0.98461	0.58371	0.35301	0.23207	0.12595	0.04776	0.01902	0.00819		1676.16	0.02197	0.02355	0.02194	0.00597	0.00474	0.00452	0.00243	0.00237							-1.73669	2.62923e-06	-1.67469	1.2		-8.88829	0.07661	-8.86029	1.11253				192.025	1.10038
452	0.98094	0.58131	0.3517	0.23091	0.12542	0.04732	0.01902	0.00807		1676.79	0.02279	0.02358	0.02223	0.00554	0.00444	0.00451	0.00241	0.00227							-1.7362	8.41566e-05	-1.6742	1.20002		-8.88477	0.06881	-8.85677	1.1106				192.059	1.1001
451	0.97655	0.5784	0.35006	0.22966	0.1248	0.04691	0.01902	0.00765		1677.42	0.02324	0.02416	0.02174	0.005	0.00447	0.00446	0.00242	0.00236							-1.73572	0.000122724	-1.67372	1.2		-8.88126	0.05835	-8.85326	1.1085				193.032	1.1001
450	0.97148	0.5753	0.34858	0.22816	0.12383	0.04657	0.01902	0.00756		1678.04	0.02366	0.02385	0.0212	0.00465	0.00425	0.00431	0.00227	0.0022							-1.73523	-8.65341e-05	-1.67323	1.2		-8.87775	0.04956	-8.84975	1.10929				194.045	1.10072
449	0.96587	0.57193	0.34659	0.22689	0.12301	0.04653	0.01902	0.00739		1678.67	0.02237	0.02411	0.0213	0.00467	0.00424	0.00426	0.00216	0.00207							-1.73474	0.000125945	-1.67274	1.2		-8.87423	0.05395	-8.84623	1.11155				195.029	1.10008
448	0.96016	0.56872	0.34448	0.22548	0.1221	0.04644	0.01902	0.0072		1679.3	0.02278	0.02432	0.0212	0.00435	0.0041	0.00405	0.00212	0.002							-1.73425	3.89805e-05	-1.67225	1.19999		-8.87072	0.07583	-8.84272	1.11041				196.025	1.10015
447	0.95383	0.56529	0.34207	0.22416	0.12128	0.0464	0.01902	0.00703		1679.92	0.02269	0.02443	0.02069	0.00407	0.00403	0.00384	0.00197	0.00197							-1.73376	-4.89118e-05	-1.67176	1.2		-8.86721	0.07348	-8.83921	1.11133				196.037	1.10256
446	0.94725	0.5615	0.33954	0.22262	0.12049	0.04606	0.01919	0.00694		1680.55	0.02268	0.0248	0.0204	0.00424	0.00392	0.00366	0.00168	0.00185							-1.73327	-9.3948e-05	-1.67127	1.2		-8.8637	0.06325	-8.8357	1.11255				196.959	1.10022
445	0.9404	0.55751	0.33694	0.22117	0.11982	0.04565	0.01897	0.00697		1681.18	0.02191	0.02517	0.02005	0.00419	0.00363	0.00342	0.00158	0.002							-1.73278	-3.42924e-05	-1.67078	1.19998		-8.86018	0.06668	-8.83218	1.1099				197.045	1.11429
444	0.93339	0.55329	0.33438	0.21951	0.11908	0.04539	0.01898	0.00672		1681.8	0.0228	0.02488	0.01927	0.0043	0.00339	0.00355	0.00157	0.00201							-1.73229	-0.000142919	-1.67029	1.2		-8.85667	0.07114	-8.82867	1.11123				197.064	1.1001
443	0.92597	0.54882	0.33154	0.21756	0.11807	0.04493	0.01863	0.00638		1682.43	0.02306	0.02444	0.01886	0.00431	0.00326	0.00331	0.0016	0.00193							-1.7318	7.2839e-05	-1.6698	1.20001		-8.85316	0.07356	-8.82516	1.11084				197.963	1.10033
442	0.91856	0.54398	0.32876	0.21566	0.11733	0.04437	0.01856	0.00638		1683.06	0.02464	0.02522	0.01902	0.00498	0.003	0.00315	0.00159	0.00198							-1.73131	0.000204674	-1.66931	1.2		-8.84964	0.07554	-8.82164	1.11236				198.956	1.10066
441	0.9106	0.539	0.32578	0.2136	0.11639	0.04382	0.01837	0.00616		1683.68	0.02417	0.02506	0.01892	0.00528	0.00323	0.00333	0.00161	0.00197							-1.73082	-3.74003e-05	-1.66882	1.19999		-8.84613	0.08127	-8.81813	1.11348				198.972	1.10467
440	0.90253	0.53416	0.32298	0.2113	0.11524	0.04336	0.01811	0.00634		1684.31	0.02528	0.02556	0.01936	0.00581	0.00339	0.00336	0.00174	0.002							-1.73033	-2.05114e-05	-1.66833	1.19998		-8.84262	0.08203	-8.81462	1.11322				199.038	1.10007
439	0.89408	0.52902	0.3197	0.20919	0.11428	0.04328	0.01782	0.00634		1684.94	0.02576	0.02475	0.01855	0.00587	0.00352	0.00343	0.00187	0.00188							-1.72984	1.25249e-05	-1.66784	1.19999		-8.8391	0.08525	-8.8111	1.11347				199.043	1.10014
438	0.88545	0.52395	0.3165	0.20708	0.11293	0.04282	0.01755	0.00634		1685.56	0.02577	0.02451	0.01817	0.00545	0.00358	0.00359	0.00183	0.0019							-1.72935	4.39576e-05	-1.66735	1.2		-8.83559	0.07439	-8.80759	1.11425				199.06	1.10043
437	0.87666	0.51877	0.31336	0.20497	0.11177	0.04226	0.01736	0.00634		1686.19	0.02588	0.02449	0.01835	0.00588	0.00376	0.00368	0.00198	0.00193							-1.72887	-4.377e-06	-1.66687	1.2		-8.83208	0.07549	-8.80408	1.10827				199.96	1.10013
436	0.86793	0.51343	0.31012	0.20285	0.11085	0.0417	0.01729	0.00634		1686.81	0.0266	0.0249	0.01887	0.00626	0.00403	0.00375	0.00211	0.00199							-1.72838	3.48764e-05	-1.66638	1.20002		-8.82857	0.0706	-8.80057	1.10798				200.056	1.10009
435	0.85878	0.5081	0.30681	0.20074	0.1096	0.04125	0.01694	0.00634		1687.44	0.02558	0.02512	0.019	0.00609	0.00437	0.00407	0.00221	0.00217							-1.72789	1.97946e-05	-1.66589	1.2		-8.82505	0.06631	-8.79705	1.1077				200.067	1.10015
434	0.84935	0.50262	0.30344	0.19863	0.10822	0.04116	0.01695	0.00634		1688.07	0.02426	0.0236	0.01838	0.00562	0.00456	0.00422	0.00232	0.00228							-1.7274	5.12402e-05	-1.6654	1.19999		-8.82154	0.06579	-8.79354	1.10665				200.969	1.10016
433	0.83999	0.49702	0.30005	0.19651	0.10675	0.0407	0.01673	0.00634		1688.69	0.02501	0.02382	0.01888	0.00558	0.00411	0.00434	0.00245	0.00232							-1.72691	0.000113156	-1.66491	1.19998		-8.81803	0.07522	-8.79003	1.10705				201.04	1.10013
432	0.8306	0.4915	0.29684	0.1944	0.10565	0.04015	0.01708	0.00634		1689.32	0.02599	0.02332	0.01809	0.00549	0.00412	0.00447	0.00251	0.00238							-1.72642	-7.32486e-05	-1.66442	1.2		-8.81451	0.07398	-8.78651	1.10779				201.113	1.10013
431	0.82099	0.48613	0.29343	0.19246	0.10455	0.03959	0.01704	0.00634		1689.94	0.0253	0.02286	0.01873	0.00532	0.00424	0.00453	0.00256	0.0024							-1.72593	-5.00709e-05	-1.66393	1.2		-8.811	0.07541	-8.783	1.10804				202.072	1.10028
430	0.81158	0.48059	0.2899	0.19031	0.10308	0.03931	0.01682	0.00634		1690.57	0.02509	0.0215	0.0193	0.00551	0.00422	0.00482	0.00249	0.00228							-1.72544	-4.72978e-05	-1.66344	1.19998		-8.80749	0.0715	-8.77949	1.10872				202.558	1.10147
429	0.80195	0.47455	0.28632	0.18798	0.10188	0.03901	0.01648	0.00634		1691.2	0.02414	0.02122	0.01988	0.00588	0.00411	0.00488	0.00253	0.0023							-1.72495	1.44643e-05	-1.66295	1.20001		-8.80397	0.07548	-8.77597	1.11112				203.056	1.10007
428	0.79213	0.46872	0.28294	0.18552	0.10059	0.03837	0.01607	0.00634		1691.82	0.0235	0.0207	0.01995	0.00583	0.00405	0.00496	0.00242	0.00244							-1.72446	-2.57909e-05	-1.66246	1.2		-8.80046	0.07622	-8.77246	1.11017				203.078	1.10168
427	0.78257	0.46276	0.27926	0.183	0.09927	0.0377	0.01563	0.00634		1692.45	0.02399	0.0208	0.01952	0.00608	0.00402	0.00488	0.00228	0.0025							-1.72397	1.40852e-05	-1.66197	1.19999		-8.79695	0.06874	-8.76895	1.10918				204.062	1.10013
426	0.77275	0.4568	0.27553	0.18045	0.09782	0.03724	0.01521	0.00634		1693.07	0.02513	0.02059	0.01955	0.00639	0.0038	0.0049	0.00218	0.00258							-1.72348	-1.94887e-05	-1.66148	1.19999		-8.79344	0.06628	-8.76544	1.11059				204.084	1.10039
425	0.76267	0.45096	0.27183	0.17792	0.09645	0.03654	0.01488	0.00634		1693.7	0.02309	0.01968	0.01944	0.00627	0.0039	0.0048	0.00225	0.00259							-1.72299	-0.000103144	-1.66099	1.19999		-8.78992	0.06092	-8.76192	1.11081				205.068	1.10015
424	0.75294	0.4451	0.26822	0.17547	0.09535	0.03631	0.01466	0.00634		1694.32	0.02301	0.01887	0.01917	0.00616	0.00395	0.00471	0.00232	0.00252							-1.7225	-0.000138228	-1.6605	1.19998		-8.78641	0.06739	-8.75841	1.10893				206.041	1.10063
423	0.74341	0.43934	0.26479	0.17314	0.09397	0.0358	0.01461	0.00634		1694.95	0.0221	0.01821	0.01872	0.00578	0.00361	0.00452	0.00233	0.00262							-1.72202	1.74852e-05	-1.66002	1.2		-8.7829	0.06898	-8.7549	1.10706				206.074	1.1001
422	0.73393	0.4338	0.2616	0.17098	0.09297	0.03529	0.01479	0.00634		1695.57	0.02269	0.0191	0.01812	0.00585	0.00342	0.00418	0.00236	0.00265							-1.72153	-6.88611e-05	-1.65953	1.2		-8.77938	0.05887	-8.75138	1.10715				206.988	1.10163
421	0.72446	0.42815	0.25829	0.16904	0.0918	0.03488	0.01497	0.00634		1696.2	0.02238	0.01938	0.01819	0.0056	0.00377	0.00428	0.00233	0.00271							-1.72104	-3.08654e-05	-1.65904	1.20002		-8.77587	0.06085	-8.74787	1.10867				207.073	1.10109
420	0.71556	0.42265	0.25505	0.16693	0.09064	0.03485	0.01492	0.00634		1696.82	0.02115	0.01911	0.01783	0.00534	0.0034	0.00405	0.00244	0.00264							-1.72055	-0.000101675	-1.65855	1.20001		-8.77236	0.07039	-8.74436	1.111				207.081	1.10007
419	0.70659	0.41693	0.25191	0.16482	0.08954	0.03444	0.01471	0.00634		1697.45	0.02109	0.01985	0.01754	0.0056	0.00319	0.00427	0.00242	0.00248							-1.72006	-2.65963e-05	-1.65806	1.2		-8.76884	0.07789	-8.74084	1.11092				208.054	1.10088
418	0.69746	0.41145	0.24889	0.16253	0.08851	0.03393	0.01437	0.00634		1698.07	0.02103	0.02131	0.01749	0.00556	0.00319	0.00415	0.00235	0.00254							-1.71957	0.000102344	-1.65757	1.19998		-8.76533	0.07437	-8.73733	1.11069				208.087	1.10012
417	0.68869	0.40625	0.24574	0.16064	0.08713	0.03342	0.01395	0.00634		1698.7	0.02028	0.02163	0.01779	0.00611	0.00313	0.00412	0.00232	0.00276							-1.71908	-2.6753e-05	-1.65708	1.19999		-8.76182	0.0758	-8.73382	1.11093				208.845	1.10046
416	0.67956	0.40107	0.2425	0.1587	0.086	0.03319	0.01352	0.00652		1699.32	0.02028	0.02144	0.01809	0.0058	0.00335	0.00411	0.00232	0.00286							-1.71859	8.52786e-05	-1.65659	1.2		-8.75831	0.08441	-8.73031	1.11002				209.06	1.10421
415	0.67023	0.39593	0.23919	0.15671	0.08515	0.03249	0.0131	0.00647		1699.95	0.01949	0.02107	0.01773	0.00523	0.00273	0.00427	0.00236	0.00298							-1.7181	1.28439e-05	-1.6561	1.19999		-8.75479	0.0745	-8.72679	1.10779				209.094	1.1006
414	0.66142	0.39087	0.23582	0.15467	0.08402	0.03204	0.01276	0.00608		1700.57	0.01889	0.02129	0.01756	0.00498	0.00298	0.00409	0.00235	0.00297							-1.71761	-0.000152396	-1.65561	1.20001		-8.75128	0.07317	-8.72328	1.10706				210.099	1.10013
413	0.65239	0.38547	0.23244	0.15258	0.08282	0.03136	0.01255	0.00596		1701.2	0.0212	0.02182	0.01779	0.00464	0.00302	0.00436	0.00232	0.00293							-1.71712	-6.8488e-06	-1.65512	1.19999		-8.74777	0.0798	-8.71977	1.10651				210.842	1.10039
412	0.64358	0.38031	0.22905	0.15044	0.08157	0.03073	0.0125	0.00572		1701.82	0.02225	0.02197	0.01776	0.00452	0.00316	0.0045	0.00231	0.00279							-1.71663	0.000140364	-1.65463	1.2		-8.74425	0.07326	-8.71625	1.10989				211.106	1.1049
411	0.6347	0.3748	0.22551	0.14825	0.0803	0.03024	0.01268	0.00523		1702.45	0.02302	0.02232	0.01822	0.00427	0.00325	0.00448	0.00228	0.00285							-1.71614	0.000137027	-1.65414	1.20001		-8.74074	0.06789	-8.71274	1.11283				211.133	1.10013
410	0.62572	0.36937	0.22241	0.14602	0.07902	0.03001	0.01268	0.00493		1703.07	0.02273	0.02224	0.01797	0.00386	0.00324	0.00449	0.00218	0.00279							-1.71565	-0.00014688	-1.65365	1.2		-8.73723	0.06868	-8.70923	1.11456				212.02	1.10007
409	0.61673	0.36399	0.21917	0.14355	0.07759	0.02984	0.01268	0.00483		1703.7	0.02283	0.02243	0.0174	0.00359	0.00308	0.00432	0.00202	0.00274							-1.71517	0.000102939	-1.65317	1.20001		-8.73371	0.07305	-8.70571	1.11247				212.061	1.10082
408	0.60814	0.35863	0.21637	0.14126	0.07661	0.02958	0.01268	0.00511		1704.32	0.02461	0.02243	0.01707	0.00327	0.00315	0.00447	0.00191	0.00269							-1.71468	-5.79424e-05	-1.65268	1.2		-8.7302	0.07183	-8.7022	1.11048				212.839	1.10021
407	0.59942	0.35354	0.21342	0.13972	0.07548	0.02932	0.01268	0.00536		1704.95	0.02435	0.02147	0.01651	0.00289	0.003	0.00432	0.00179	0.0025							-1.71419	-9.92252e-05	-1.65219	1.20001		-8.72669	0.07415	-8.69869	1.11152				213.001	1.10201
406	0.5908	0.3487	0.21047	0.1379	0.07479	0.02934	0.01286	0.00563		1705.57	0.02473	0.02103	0.01606	0.00258	0.00306	0.00446	0.00168	0.00233							-1.7137	-9.58095e-05	-1.6517	1.20001		-8.72318	0.07786	-8.69518	1.1112				213.068	1.10012
405	0.58188	0.34363	0.20749	0.13599	0.07396	0.02888	0.01263	0.00554		1706.19	0.02293	0.01992	0.01576	0.00197	0.00293	0.00432	0.00161	0.00209							-1.71321	5.57955e-05	-1.65121	1.20002		-8.71966	0.07584	-8.69166	1.11245				213.576	1.10011
404	0.57356	0.33871	0.20429	0.13397	0.07312	0.02822	0.01264	0.00524		1706.82	0.02314	0.01927	0.01541	0.00164	0.00286	0.00406	0.00145	0.00202							-1.71272	-7.03897e-05	-1.65072	1.2		-8.71615	0.06383	-8.68815	1.10938				214.025	1.10007
403	0.56508	0.33368	0.20141	0.13168	0.07226	0.02747	0.01229	0.0052		1707.44	0.02319	0.01888	0.0152	0.0018	0.0025	0.00389	0.00137	0.00201							-1.71223	-3.67016e-05	-1.65023	1.2		-8.71264	0.06867	-8.68464	1.10791				214.071	1.10025
402	0.55684	0.32888	0.19821	0.12952	0.07135	0.02672	0.01223	0.00483		1708.07	0.02289	0.01863	0.01496	0.00146	0.00265	0.00355	0.00121	0.00202							-1.71174	5.40907e-05	-1.64974	1.20001		-8.70912	0.06951	-8.68112	1.10826				214.836	1.1001
401	0.54874	0.324	0.19524	0.12742	0.07054	0.02624	0.01203	0.00431		1708.69	0.02149	0.01821	0.01544	0.00152	0.00254	0.00352	0.00109	0.00197							-1.71125	1.73585e-05	-1.64925	1.2		-8.70561	0.07631	-8.67761	1.10904				215.009	1.1003
400	0.54081	0.31932	0.19229	0.12535	0.06923	0.02574	0.01177	0.00409		1709.32	0.02063	0.01779	0.01502	0.00183	0.00244	0.00343	0.00113	0.00177							-1.71076	7.41096e-05	-1.64876	1.2		-8.7021	0.08233	-8.6741	1.11199				215.128	1.10031
399	0.53318	0.31493	0.18916	0.12326	0.06785	0.02536	0.01148	0.00405		1709.94	0.02066	0.01783	0.0145	0.00248	0.00257	0.00343	0.00109	0.00172							-1.71027	7.63199e-06	-1.64827	1.19999		-8.69858	0.06621	-8.67058	1.1128				216.06	1.10016
398	0.52579	0.31049	0.18623	0.12136	0.06682	0.0248	0.01121	0.00423		1710.56	0.02178	0.01826	0.01421	0.00242	0.00219	0.0033	0.00113	0.00176							-1.70978	3.14829e-05	-1.64778	1.20001		-8.69507	0.05867	-8.66707	1.11094				216.944	1.10011
397	0.51845	0.30621	0.18324	0.11989	0.06554	0.02434	0.01102	0.00423		1711.19	0.02141	0.01742	0.01404	0.00288	0.00215	0.00341	0.0012	0.00177							-1.70929	-7.68427e-05	-1.64729	1.19999		-8.69156	0.06238	-8.66356	1.11				217.048	1.10081
396	0.51135	0.30217	0.18071	0.11833	0.06461	0.0239	0.01095	0.0044		1711.81	0.02129	0.01694	0.01446	0.00253	0.002	0.00364	0.00142	0.00175							-1.7088	1.84738e-06	-1.6468	1.20001		-8.68805	0.05995	-8.66005	1.1104				218.074	1.10015
395	0.5039	0.29794	0.17792	0.11677	0.06343	0.02389	0.0106	0.00418		1712.43	0.02039	0.01749	0.01456	0.00249	0.00172	0.00391	0.00158	0.00169							-1.70832	0.000113319	-1.64632	1.2		-8.68453	0.06998	-8.65653	1.11012				218.874	1.1001
394	0.49665	0.29371	0.17521	0.11512	0.0626	0.02368	0.01079	0.00401		1713.06	0.01975	0.0176	0.01458	0.00246	0.0024	0.00408	0.00169	0.0017							-1.70783	4.12435e-05	-1.64583	1.2		-8.68102	0.07336	-8.65302	1.11081				219.027	1.10091
393	0.48934	0.28949	0.17271	0.11327	0.06151	0.02337	0.01034	0.00389		1713.68	0.02034	0.01841	0.01491	0.00268	0.00225	0.00446	0.00181	0.00191							-1.70734	-9.08636e-05	-1.64534	1.19999		-8.67751	0.07166	-8.64951	1.11042				219.05	1.10008
392	0.4823	0.28508	0.17014	0.11139	0.0606	0.02306	0.01053	0.00381		1714.3	0.0191	0.01999	0.01542	0.00304	0.00227	0.00441	0.00199	0.00204							-1.70685	-5.82487e-05	-1.64485	1.2		-8.67399	0.06889	-8.64599	1.10925				219.056	1.10031
391	0.47568	0.2809	0.16759	0.10948	0.05984	0.02267	0.01018	0.00379		1714.93	0.01851	0.01985	0.01534	0.00309	0.00231	0.0043	0.00214	0.00229							-1.70636	-1.64257e-05	-1.64436	1.2		-8.67048	0.06488	-8.64248	1.10981				219.066	1.10019
390	0.46935	0.27707	0.16546	0.10803	0.05893	0.0226	0.01029	0.00399		1715.55	0.01682	0.01981	0.01527	0.00304	0.00212	0.00425	0.00206	0.00224							-1.70587	7.01923e-05	-1.64387	1.19999		-8.66697	0.06825	-8.63897	1.11014				220.048	1.10037
389	0.46258	0.27296	0.16296	0.10629	0.05785	0.02207	0.00988	0.00402		1716.17	0.01816	0.01933	0.01493	0.00323	0.00198	0.00425	0.00207	0.0022							-1.70538	-5.54479e-05	-1.64338	1.19999		-8.66345	0.06233	-8.63545	1.11044				220.731	1.1002
388	0.45584	0.2688	0.16058	0.10458	0.05666	0.02155	0.00926	0.00375		1716.8	0.01914	0.01861	0.01479	0.00316	0.00193	0.00438	0.00211	0.00224							-1.70489	-4.7304e-05	-1.64289	1.19999		-8.65994	0.05885	-8.63194	1.10887				220.871	1.10009
387	0.4496	0.26493	0.15838	0.10302	0.05574	0.02112	0.00907	0.0038		1717.42	0.01646	0.01814	0.01487	0.00275	0.00182	0.0042	0.00199	0.00216							-1.7044	-8.80285e-05	-1.6424	1.19999		-8.65643	0.05461	-8.62843	1.10862				221.066	1.10066
386	0.44323	0.26109	0.15639	0.10173	0.05502	0.0208	0.0089	0.00378		1718.04	0.01687	0.01897	0.01537	0.00264	0.00193	0.00416	0.00174	0.00198							-1.70391	-9.8941e-06	-1.64191	1.20001		-8.65292	0.05471	-8.62492	1.10875				221.558	1.10018
385	0.43725	0.25738	0.15405	0.10039	0.05425	0.02093	0.0081	0.00311		1718.67	0.0159	0.0179	0.01487	0.00226	0.00164	0.00387	0.00149	0.00167							-1.70342	3.52888e-05	-1.64142	1.2		-8.6494	0.05792	-8.6214	1.11023				222.868	1.10013
384	0.43139	0.2539	0.15193	0.09924	0.05392	0.0211	0.00901	0.00282		1719.29	0.01477	0.01715	0.01447	0.00227	0.00144	0.00352	0.00116	0.00156							-1.70293	8.04056e-05	-1.64093	1.2		-8.64589	0.06608	-8.61789	1.10935				223.075	1.10012
383	0.42559	0.25065	0.14981	0.09791	0.05335	0.02122	0.00946	0.00272		1719.91	0.01379	0.01675	0.01452	0.00191	0.00149	0.00304	0.000889743	0.00136							-1.70244	1.3751e-05	-1.64044	1.19999		-8.64238	0.06401	-8.61438	1.10898				224.082	1.10017
382	0.42051	0.2478	0.14803	0.09661	0.05267	0.0213	0.01005	0.00282		1720.54	0.01327	0.01639	0.01437	0.00163	0.00146	0.00277	0.000575763	0.00109							-1.70195	-5.11547e-05	-1.63995	1.20001		-8.63886	0.06213	-8.61086	1.10949				224.954	1.10023
381	0.41572	0.24549	0.14668	0.09554	0.05261	0.02061	0.01023	0.00311		1721.16	0.01259	0.01612	0.01416	0.00133	0.000856856	0.0025	0.000334482	0.000829821							-1.70147	2.51686e-05	-1.63947	1.2		-8.63535	0.06484	-8.60735	1.11156				225.039	1.10013
380	0.41137	0.24313	0.1457	0.09477	0.0526	0.0221	0.0106	0.00378		1721.78	0.01328	0.01593	0.01339	0.000858587	0.00106	0.00222	0.000149342	0.000570874							-1.70098	7.17857e-05	-1.63898	1.20002		-8.63184	0.06991	-8.60384	1.11085				225.089	1.10013
379	0.40654	0.24007	0.14384	0.09317	0.05171	0.02254	0.01015	0.00398		1722.4	0.01439	0.01548	0.01343	0.000878249	0.00116	0.00202	8.31079e-05	0.000268318							-1.70049	0.000203531	-1.63849	1.2		-8.62832	0.0746	-8.60032	1.10999				226.095	1.10022
378	0.40174	0.23738	0.14221	0.09196	0.0512	0.02275	0.00963	0.0037		1723.03	0.01446	0.0155	0.01311	0.000380138	0.000651256	0.00196	0	6.01868e-05							-1.7	6.50831e-05	-1.638	1.19999		-8.62481	0.07495	-8.59681	1.11142				226.887	1.10029
377	0.39657	0.23477	0.14035	0.09056	0.05129	0.02258	0.00914	0.0038		1723.65	0.01288	0.01561	0.01279	0.000303673	0.00119	0.00191	4.51022e-05	0							-1.69951	9.81079e-05	-1.63751	1.20002		-8.6213	0.07344	-8.5933	1.11024				227.056	1.10012
376	0.39319	0.23245	0.1391	0.08973	0.05123	0.02245	0.00885	0.004		1724.27	0.01291	0.01532	0.01295	0	0.0011	0.00182	0.000212107	0.000144701							-1.69902	-3.00945e-05	-1.63702	1.2		-8.61779	0.07322	-8.58979	1.11001				227.101	1.10041
375	0.38857	0.22935	0.13693	0.0883	0.0509	0.02142	0.00774	0.00346		1724.89	0.01283	0.01537	0.01335	0.000134557	0.0011	0.00175	0.000354194	0.000176776							-1.69853	-0.000106101	-1.63653	1.2		-8.61427	0.07161	-8.58627	1.11022				227.201	1.10016
374	0.38352	0.22628	0.1347	0.0875	0.05062	0.02068	0.00862	0.00325		1725.52	0.01436	0.0157	0.01388	0.000609531	0.00139	0.00195	0.000554946	0.000385448							-1.69804	3.4408e-06	-1.63604	1.19999		-8.61076	0.0823	-8.58276	1.11098				227.976	1.10016
373	0.37799	0.22321	0.13222	0.08632	0.04988	0.01934	0.00892	0.00266		1726.14	0.01395	0.01628	0.01421	0.00123	0.00122	0.00178	0.000760587	0.000732513							-1.69755	3.85114e-05	-1.63555	1.19999		-8.60725	0.08324	-8.57925	1.11108				228.062	1.10016
372	0.37225	0.21982	0.12958	0.08542	0.0486	0.01755	0.00895	0.0022		1726.76	0.01382	0.01682	0.01495	0.00177	0.00154	0.0018	0.000984994	0.00103							-1.69706	-5.26179e-05	-1.63506	1.19998		-8.60373	0.07347	-8.57573	1.11146				228.996	1.10017
371	0.36673	0.21617	0.12746	0.08425	0.04724	0.01604	0.00858	0.00173		1727.38	0.01491	0.01612	0.01467	0.00241	0.00173	0.00182	0.00118	0.00143							-1.69657	-1.89589e-05	-1.63457	1.2		-8.60022	0.0658	-8.57222	1.10998				229.035	1.10016
370	0.36152	0.21241	0.12519	0.083	0.04582	0.01629	0.00826	0.00189		1728.01	0.01622	0.01699	0.0148	0.00277	0.00202	0.00192	0.00142	0.00163							-1.69608	7.75658e-05	-1.63408	1.20001		-8.59671	0.05909	-8.56871	1.11228				229.053	1.10026
369	0.35686	0.20939	0.12323	0.08125	0.04423	0.01571	0.00799	0.00181		1728.63	0.01838	0.01765	0.01571	0.00361	0.00222	0.00226	0.00172	0.00189							-1.69559	4.15244e-05	-1.63359	1.2		-8.59319	0.0686	-8.56519	1.11289				229.069	1.10009
368	0.35233	0.2074	0.1219	0.07987	0.04364	0.01528	0.00777	0.00169		1729.25	0.01886	0.01818	0.01662	0.00412	0.00248	0.00261	0.00186	0.0022							-1.6951	5.40293e-05	-1.6331	1.19999		-8.58968	0.07859	-8.56168	1.11218				230.075	1.10019
367	0.34823	0.20555	0.12091	0.07854	0.04361	0.01509	0.0076	0.00214		1729.87	0.01896	0.01931	0.01722	0.00475	0.0027	0.00274	0.00201	0.00243							-1.69462	-7.58527e-05	-1.63262	1.19999		-8.58617	0.07	-8.55817	1.11157				230.562	1.10013
366	0.34628	0.20381	0.12026	0.07786	0.04362	0.01507	0.0081	0.00229		1730.49	0.02047	0.01913	0.01697	0.00525	0.00294	0.0027	0.0021	0.00249							-1.69413	1.03768e-05	-1.63213	1.19999		-8.58266	0.06369	-8.55466	1.10952				232.087	1.10025
365	0.34291	0.20196	0.11917	0.07677	0.04356	0.01482	0.00767	0.00213		1731.12	0.02106	0.01822	0.01655	0.00557	0.00299	0.00257	0.00214	0.00251							-1.69364	-4.65791e-05	-1.63164	1.2		-8.57914	0.06259	-8.55114	1.10844				232.936	1.10025
364	0.3402	0.20067	0.11816	0.07645	0.04369	0.01509	0.00815	0.00255		1731.74	0.02033	0.01803	0.01734	0.00589	0.00308	0.00252	0.00216	0.00271							-1.69315	-1.37413e-05	-1.63115	1.19999		-8.57563	0.06145	-8.54763	1.1087				234.061	1.1029
363	0.3368	0.1989	0.11738	0.07569	0.04385	0.01544	0.0082	0.00247		1732.36	0.02168	0.01894	0.0182	0.00581	0.00342	0.0025	0.0022	0.0028							-1.69266	0.000126409	-1.63066	1.2		-8.57212	0.05912	-8.54412	1.11007				234.859	1.1001
362	0.33291	0.19621	0.11613	0.07519	0.04341	0.01558	0.00818	0.00247		1732.98	0.02206	0.01876	0.01811	0.00598	0.00337	0.00259	0.00227	0.00268							-1.69217	-6.9872e-05	-1.63017	1.19998		-8.5686	0.05722	-8.5406	1.11192				234.933	1.10101
361	0.3287	0.19375	0.11488	0.07433	0.0426	0.01598	0.00781	0.00237		1733.6	0.02244	0.0186	0.01858	0.00558	0.00338	0.00248	0.00218	0.00275							-1.69168	2.54753e-05	-1.62968	1.19998		-8.56509	0.05312	-8.53709	1.11076				235.046	1.10173
360	0.32405	0.19117	0.11336	0.07346	0.0421	0.01606	0.00736	0.00245		1734.22	0.02315	0.01895	0.01818	0.00537	0.00392	0.00249	0.00224	0.00263							-1.69119	-5.11008e-05	-1.62919	1.2		-8.56158	0.05803	-8.53358	1.10837				236.064	1.10018
359	0.31939	0.18918	0.11221	0.07234	0.04125	0.01598	0.00729	0.00269		1734.85	0.02267	0.01823	0.01813	0.00547	0.00383	0.0023	0.00228	0.00258							-1.6907	-2.31406e-05	-1.6287	1.19999		-8.55806	0.06527	-8.53006	1.11143				236.419	1.10008
358	0.31502	0.18722	0.11089	0.07147	0.04077	0.01558	0.00702	0.00284		1735.47	0.02318	0.01805	0.01797	0.00548	0.00376	0.00214	0.00219	0.00254							-1.69021	-4.79934e-05	-1.62821	1.2		-8.55455	0.06965	-8.52655	1.11423				236.856	1.10007
357	0.31081	0.185	0.10959	0.07061	0.04036	0.01544	0.007	0.00289		1736.09	0.02389	0.01796	0.01759	0.00537	0.00372	0.00182	0.00222	0.00247							-1.68972	-3.14512e-05	-1.62772	1.19999		-8.55104	0.05943	-8.52304	1.11304				236.93	1.10065
356	0.30713	0.18266	0.10807	0.06994	0.03973	0.01509	0.0074	0.00239		1736.71	0.02496	0.01698	0.01737	0.00531	0.0033	0.00149	0.0022	0.00246							-1.68923	-7.99874e-05	-1.62723	1.2		-8.54753	0.05642	-8.51953	1.11227				236.952	1.10023
355	0.30412	0.18105	0.10697	0.06939	0.03915	0.015	0.0072	0.00237		1737.33	0.02462	0.01726	0.01761	0.00521	0.00348	0.00155	0.00221	0.00227							-1.68874	2.3414e-05	-1.62674	1.2		-8.54401	0.0657	-8.51601	1.11065				236.968	1.10014
354	0.30145	0.17922	0.10563	0.06889	0.03872	0.01485	0.0076	0.00253		1737.95	0.02262	0.01684	0.01703	0.00543	0.00343	0.00137	0.00219	0.00223							-1.68825	-8.31654e-05	-1.62625	1.19998		-8.5405	0.06659	-8.5125	1.10913				237.126	1.10025
353	0.29875	0.17732	0.10455	0.06819	0.03853	0.01527	0.00739	0.00245		1738.57	0.02311	0.01695	0.01673	0.00549	0.00346	0.00104	0.00218	0.00222							-1.68777	-2.46714e-05	-1.62577	1.20001		-8.53699	0.06677	-8.50899	1.11004				238.129	1.10218
352	0.29634	0.17542	0.10338	0.06779	0.03824	0.01542	0.00779	0.00251		1739.19	0.02348	0.01747	0.01663	0.00503	0.00373	0.0011	0.00213	0.00227							-1.68728	5.50613e-05	-1.62528	1.2		-8.53347	0.06889	-8.50547	1.10935				239.056	1.10033
351	0.29331	0.17387	0.10185	0.067	0.03825	0.01547	0.00777	0.00229		1739.82	0.02352	0.01779	0.01626	0.00504	0.00395	0.000938477	0.00224	0.0022							-1.68679	6.89557e-05	-1.62479	1.19999		-8.52996	0.06625	-8.50196	1.10683				239.129	1.10086
350	0.28997	0.17182	0.1004	0.06613	0.03821	0.0156	0.00732	0.00167		1740.44	0.02356	0.01803	0.0164	0.005	0.00413	0.000956315	0.00233	0.00205							-1.6863	1.29695e-06	-1.6243	1.19998		-8.52645	0.07101	-8.49845	1.1072				241.035	1.1001
349	0.28688	0.17001	0.09926	0.06533	0.03777	0.01523	0.00729	0.00156		1741.06	0.02364	0.01815	0.01636	0.00512	0.004	0.00104	0.00233	0.00203							-1.68581	-1.11184e-05	-1.62381	1.2		-8.52293	0.06729	-8.49493	1.10745				243.052	1.10064
348	0.28459	0.16875	0.09825	0.06475	0.03761	0.01481	0.00707	0.00136		1741.68	0.0238	0.01827	0.01634	0.00524	0.00396	0.00103	0.00237	0.00214							-1.68532	-7.11812e-05	-1.62332	1.2		-8.51942	0.06244	-8.49142	1.10991				243.552	1.10071
347	0.28216	0.16731	0.0979	0.06427	0.03737	0.01497	0.00757	0.00144		1742.3	0.02415	0.01761	0.01598	0.00532	0.00389	0.000968207	0.00252	0.00214							-1.68483	0.000102825	-1.62283	1.20001		-8.51591	0.06352	-8.48791	1.11011				243.725	1.10009
346	0.27983	0.16582	0.09758	0.06359	0.03671	0.01455	0.00765	0.00122		1742.92	0.02416	0.01651	0.01539	0.00473	0.00381	0.000730863	0.00261	0.00211							-1.68434	-9.26048e-05	-1.62234	1.19999		-8.5124	0.05258	-8.4844	1.11219				244.057	1.10009
345	0.27821	0.16452	0.0972	0.06344	0.03613	0.01436	0.00735	0.00132		1743.54	0.02565	0.01734	0.0157	0.00521	0.00382	0.000800728	0.00264	0.00221							-1.68385	-4.16615e-05	-1.62185	1.20001		-8.50888	0.05128	-8.48088	1.11047				244.888	1.10074
344	0.27629	0.16305	0.09664	0.06305	0.03567	0.01382	0.00731	0.00117		1744.16	0.02511	0.01868	0.01632	0.00524	0.00383	0.00104	0.00269	0.0023							-1.68336	-0.000105408	-1.62136	1.19998		-8.50537	0.05848	-8.47737	1.10746				245.063	1.10016
343	0.27464	0.16205	0.09619	0.06272	0.03538	0.014	0.00694	0.00122		1744.78	0.02484	0.01871	0.01651	0.00518	0.00392	0.00111	0.00272	0.00237							-1.68287	-9.44506e-06	-1.62087	1.20001		-8.50186	0.06008	-8.47386	1.10808				245.401	1.10098
342	0.27321	0.16115	0.0961	0.06271	0.03548	0.01393	0.00687	0.00165		1745.4	0.02514	0.01939	0.01663	0.00549	0.004	0.00111	0.00268	0.00239							-1.68238	5.70767e-05	-1.62038	1.20001		-8.49834	0.06722	-8.47034	1.10822				246.07	1.10006
341	0.27151	0.15997	0.09582	0.06227	0.03564	0.01401	0.0067	0.0016		1746.02	0.02585	0.02033	0.01701	0.00549	0.00393	0.00122	0.00253	0.00251							-1.68189	-7.6596e-05	-1.61989	1.19999		-8.49483	0.06903	-8.46683	1.10899				246.885	1.10026
340	0.26907	0.15837	0.09504	0.06151	0.0355	0.01372	0.00604	0.00125		1746.64	0.02581	0.02049	0.01688	0.00543	0.00363	0.00116	0.00246	0.00257							-1.6814	-0.000151403	-1.6194	1.2		-8.49132	0.0703	-8.46332	1.11044				247.07	1.10008
339	0.26746	0.15715	0.09431	0.06111	0.03528	0.01311	0.00577	0.00106		1747.26	0.02654	0.02087	0.01718	0.00615	0.00345	0.00104	0.00247	0.00271							-1.68092	7.3155e-06	-1.61892	1.2		-8.4878	0.05861	-8.4598	1.11103				247.08	1.1001
338	0.26593	0.15653	0.09373	0.0607	0.03504	0.01279	0.00578	0.0007142		1747.88	0.02812	0.02124	0.01787	0.00663	0.00351	0.00106	0.00237	0.00259							-1.68043	2.94411e-05	-1.61843	1.19999		-8.48429	0.05719	-8.45629	1.11012				248.837	1.10014
337	0.26492	0.1558	0.0934	0.06021	0.03482	0.01265	0.0061	0.000487626		1748.5	0.02702	0.02063	0.0179	0.00648	0.0033	0.00086217	0.0024	0.00256							-1.67994	-4.63694e-05	-1.61794	1.2		-8.48078	0.06703	-8.45278	1.10868				249.045	1.10065
336	0.26452	0.15542	0.09314	0.05969	0.03423	0.01228	0.0059	0.000507329		1749.12	0.02588	0.02095	0.01846	0.00652	0.00335	0.000924603	0.0024	0.00252							-1.67945	-7.89373e-06	-1.61745	1.2		-8.47727	0.06088	-8.44927	1.10892				250.835	1.1001
335	0.26466	0.15566	0.09278	0.05995	0.03389	0.01231	0.00593	0.00108		1749.74	0.02642	0.02163	0.01888	0.00701	0.00367	0.000934513	0.00243	0.00251							-1.67896	-3.52348e-05	-1.61696	1.20001		-8.47375	0.06641	-8.44575	1.1091				251.065	1.10077
334	0.26465	0.15576	0.09242	0.06018	0.03368	0.01216	0.006	0.00118		1750.36	0.02551	0.02062	0.01871	0.00701	0.00351	0.000811629	0.00241	0.00245							-1.67847	4.95192e-05	-1.61647	1.2		-8.47024	0.0697	-8.44224	1.10947				252.832	1.10005
333	0.2651	0.1562	0.09198	0.06021	0.03381	0.01246	0.00577	0.00143		1750.98	0.02888	0.02116	0.01973	0.00685	0.00353	0.000923612	0.00238	0.00246							-1.67798	-0.000117499	-1.61598	1.2		-8.46673	0.06533	-8.43873	1.11014				253.052	1.10014
332	0.26511	0.15603	0.09214	0.05997	0.03394	0.01263	0.00638	0.0017		1751.6	0.02926	0.02061	0.01958	0.0062	0.00352	0.000750683	0.00226	0.00241							-1.67749	-9.5841e-05	-1.61549	1.19999		-8.46321	0.06712	-8.43521	1.11282				253.574	1.1001
331	0.26489	0.15567	0.09209	0.05951	0.0339	0.01303	0.00713	0.00161		1752.22	0.0319	0.0209	0.02011	0.00656	0.00376	0.000745232	0.00225	0.00228							-1.677	-0.000151013	-1.615	1.2		-8.4597	0.06874	-8.4317	1.11271				254.828	1.10008
330	0.26417	0.15488	0.0918	0.05899	0.03334	0.01281	0.00644	0.00149		1752.84	0.03279	0.01996	0.02018	0.0061	0.00392	0.000733836	0.00223	0.00218							-1.67651	-0.000108209	-1.61451	1.20002		-8.45619	0.07531	-8.42819	1.1103				254.918	1.10008
329	0.26415	0.15436	0.09167	0.05922	0.03293	0.01277	0.00761	0.00113		1753.46	0.03466	0.02015	0.02039	0.00613	0.00366	0.000601537	0.00232	0.00215							-1.67602	0.00014613	-1.61402	1.20001		-8.45267	0.07631	-8.42467	1.11188				255.067	1.11006
328	0.26351	0.15361	0.09104	0.05866	0.03233	0.01221	0.00775	0		1754.08	0.03575	0.01987	0.02059	0.00631	0.00362	0.000703115	0.00245	0.00216							-1.67553	4.25099e-05	-1.61353	1.20002		-8.44916	0.08027	-8.42116	1.11365				255.233	1.10011
327	0.26314	0.15278	0.09063	0.05816	0.03162	0.01162	0.00739	-0.000950625		1754.7	0.03447	0.01844	0.01999	0.00599	0.00375	0.000689736	0.00259	0.0021							-1.67504	-0.00012071	-1.61304	1.19999		-8.44565	0.08135	-8.41765	1.11463				255.397	1.10056
326	0.26332	0.15221	0.09016	0.0578	0.03092	0.01124	0.00663	-0.00135		1755.32	0.03622	0.01908	0.01953	0.0062	0.00374	0.000729872	0.00264	0.00215							-1.67455	3.33267e-06	-1.61255	1.20001		-8.44214	0.07901	-8.41414	1.11178				255.922	1.10008
325	0.26358	0.15164	0.0893	0.05757	0.03049	0.01071	0.00576	-0.00151		1755.94	0.03643	0.02061	0.01943	0.00691	0.00385	0.000897846	0.00259	0.00226							-1.67407	3.40715e-05	-1.61207	1.2		-8.43862	0.0754	-8.41062	1.11088				256.057	1.10039
324	0.26407	0.151	0.08853	0.05716	0.03004	0.0103	0.00447	-0.00199		1756.56	0.03525	0.02105	0.01906	0.00679	0.00388	0.00103	0.00249	0.00229							-1.67358	1.11042e-05	-1.61158	1.2		-8.43511	0.08223	-8.40711	1.10902				256.916	1.10016
323	0.26473	0.1502	0.08754	0.05658	0.02971	0.00955	0.00309	-0.00235		1757.18	0.03438	0.02124	0.01891	0.0067	0.00402	0.000844332	0.00243	0.00235							-1.67309	2.00789e-05	-1.61109	1.19999		-8.4316	0.09457	-8.4036	1.1083				257.028	1.10577
322	0.26506	0.14901	0.08692	0.05565	0.02938	0.00917	0.00226	-0.00305		1757.8	0.03525	0.02205	0.01881	0.00683	0.00411	0.000965234	0.00243	0.00248							-1.6726	0.000115922	-1.6106	1.20001		-8.42808	0.08364	-8.40008	1.10952				257.585	1.11259
321	0.2656	0.14837	0.08642	0.05511	0.0291	0.00904	0.0012	-0.00321		1758.42	0.03528	0.022	0.01861	0.00686	0.00402	0.00104	0.00234	0.00253							-1.67211	-1.31051e-05	-1.61011	1.2		-8.42457	0.07497	-8.39657	1.11094				258.031	1.10009
320	0.26594	0.14746	0.08597	0.05469	0.028	0.00847	-0.000384191	-0.00368		1759.04	0.03393	0.02215	0.0183	0.00676	0.00381	0.000831945	0.00231	0.00252							-1.67162	6.9972e-05	-1.60962	1.2		-8.42106	0.07455	-8.39306	1.11066				258.069	1.10105
319	0.26642	0.14681	0.0855	0.0542	0.02761	0.00794	-0.000320159	-0.00416		1759.66	0.03226	0.02298	0.01811	0.00747	0.00387	0.00101	0.00238	0.00249							-1.67113	0.000129371	-1.60913	1.20002		-8.41754	0.07442	-8.38954	1.10943				258.558	1.10007
318	0.2665	0.14598	0.08448	0.05316	0.02664	0.00678	-0.00144	-0.00503		1760.28	0.0313	0.02206	0.01772	0.00722	0.00397	0.000903792	0.00235	0.0023							-1.67064	-0.000113859	-1.60864	1.20001		-8.41403	0.07136	-8.38603	1.10895				258.913	1.10012
317	0.26649	0.1451	0.08368	0.05212	0.02566	0.00592	-0.00253	-0.00597		1760.89	0.0292	0.022	0.01756	0.00686	0.00364	0.000936495	0.00233	0.00221							-1.67015	0.00011789	-1.60815	1.19997		-8.41052	0.06373	-8.38252	1.10845				258.96	1.10063
316	0.26695	0.14402	0.08304	0.05089	0.02445	0.00498	-0.00339	-0.00679		1761.51	0.02719	0.02225	0.01685	0.00667	0.00324	0.00109	0.0023	0.00212							-1.66966	3.61277e-05	-1.60766	1.19999		-8.40701	0.0709	-8.37901	1.10955				259.032	1.1001
315	0.26742	0.14259	0.08208	0.04961	0.02345	0.00395	-0.00423	-0.00767		1762.13	0.02673	0.02165	0.01622	0.00635	0.0035	0.000870594	0.00216	0.00206							-1.66917	-8.27053e-06	-1.60717	1.19999		-8.40349	0.07435	-8.37549	1.1124				259.04	1.1001
314	0.26822	0.14141	0.08123	0.04832	0.02204	0.00297	-0.00506	-0.00884		1762.75	0.02624	0.02176	0.01569	0.0055	0.00325	0.000672394	0.00203	0.00182							-1.66868	-2.03662e-05	-1.60668	1.20001		-8.39998	0.06444	-8.37198	1.11203				259.046	1.1005
313	0.26901	0.14006	0.07987	0.0469	0.02084	0.00144	-0.00575	-0.00972		1763.37	0.02653	0.0224	0.01596	0.00513	0.00295	0.000401355	0.00181	0.00171							-1.66819	-1.73023e-05	-1.60619	1.20001		-8.39647	0.07097	-8.36847	1.1111				259.078	1.10121
312	0.26988	0.13874	0.07862	0.04526	0.01986	0.000413744	-0.00688	-0.01081		1763.99	0.02632	0.02329	0.01508	0.00488	0.00273	6.68925e-05	0.00166	0.00151							-1.6677	-5.94388e-05	-1.6057	1.2		-8.39295	0.07276	-8.36495	1.11317				260.085	1.10009
311	0.27101	0.13753	0.0775	0.04386	0.01874	-0.00066002	-0.00786	-0.01149		1764.61	0.02813	0.0239	0.0157	0.00445	0.0028	0.000135272	0.00162	0.00132							-1.66722	-7.9029e-05	-1.60522	1.20001		-8.38944	0.06675	-8.36144	1.11239				261.053	1.10024
310	0.27199	0.13609	0.07613	0.04291	0.01727	-0.00216	-0.00929	-0.01276		1765.23	0.02689	0.02433	0.01524	0.00374	0.00248	1.33418e-05	0.00155	0.00107							-1.66673	-4.59626e-05	-1.60473	1.19999		-8.38593	0.0565	-8.35793	1.11211				261.061	1.10006
309	0.27342	0.13455	0.07459	0.04176	0.01581	-0.00343	-0.01057	-0.01398		1765.85	0.0278	0.02468	0.01515	0.00365	0.00232	0	0.00159	0.000915416							-1.66624	-2.90107e-05	-1.60424	1.2		-8.38241	0.06419	-8.35441	1.10925				262.055	1.10006
308	0.27452	0.13286	0.07295	0.04049	0.01441	-0.00502	-0.01166	-0.01525		1766.46	0.02764	0.02484	0.0149	0.00355	0.00239	0.000207615	0.00156	0.000977945							-1.66575	-6.55127e-05	-1.60375	1.2		-8.3789	0.07559	-8.3509	1.10862				263.017	1.10006
307	0.27601	0.13127	0.07146	0.03917	0.01307	-0.00629	-0.01296	-0.01695		1767.08	0.02656	0.02515	0.01447	0.00347	0.00229	0.000236354	0.00161	0.000904063							-1.66526	9.99769e-05	-1.60326	1.19999		-8.37539	0.06955	-8.34739	1.11001				263.074	1.10035
306	0.27744	0.12958	0.07007	0.03787	0.01128	-0.00779	-0.01438	-0.01842		1767.7	0.02954	0.02627	0.01463	0.00369	0.00191	0.00045586	0.00158	0.001							-1.66477	-3.0765e-05	-1.60277	1.19999		-8.37188	0.06815	-8.34388	1.10989				264.405	1.10041
305	0.27859	0.12804	0.06845	0.03668	0.00957	-0.00887	-0.01585	-0.02003		1768.32	0.03043	0.02692	0.01507	0.0036	0.00213	0.000598069	0.00163	0.00123							-1.66428	-6.96047e-06	-1.60228	1.19999		-8.36836	0.06851	-8.34036	1.1101				264.947	1.10009
304	0.27985	0.12653	0.06699	0.03535	0.00817	-0.01005	-0.01728	-0.02151		1768.94	0.03121	0.02695	0.01529	0.00351	0.00236	0.00081708	0.00175	0.00133							-1.66379	3.89937e-05	-1.60179	1.20001		-8.36485	0.06177	-8.33685	1.1085				265.086	1.10072
303	0.2811	0.12512	0.06555	0.03395	0.00686	-0.0112	-0.01873	-0.02293		1769.56	0.03197	0.02734	0.01615	0.00383	0.0024	0.000756629	0.00188	0.00147							-1.6633	-0.000171001	-1.6013	1.19999		-8.36134	0.06746	-8.33334	1.10911				266.804	1.10017
302	0.28234	0.1238	0.06413	0.03248	0.00562	-0.0123	-0.0202	-0.02431		1770.17	0.03364	0.02722	0.01614	0.00441	0.00267	0.000971676	0.00212	0.00172							-1.66281	-0.000124801	-1.60081	1.2		-8.35782	0.06224	-8.32982	1.10949				266.944	1.10751
301	0.28358	0.12257	0.06274	0.03094	0.00448	-0.01335	-0.02169	-0.02563		1770.79	0.03387	0.02764	0.01692	0.005	0.00295	0.00105	0.00227	0.00188							-1.66232	2.22682e-05	-1.60032	1.2		-8.35431	0.05915	-8.32631	1.11133				267.563	1.10015
300	0.2848	0.12143	0.06137	0.02932	0.00341	-0.01436	-0.0232	-0.02691		1771.41	0.03202	0.02735	0.01757	0.00568	0.00272	0.0013	0.00241	0.00189							-1.66183	-5.79614e-05	-1.59983	1.2		-8.3508	0.06299	-8.3228	1.10876				268.728	1.10009
										1772.03	0.03211	0.02742	0.01772	0.00605	0.00311	0.0015	0.00248	0.00203							-1.66134	2.85832e-06	-1.59934	1.19999		-8.34728	0.06285	-8.31928	1.10891				268.801	1.10007
										1772.64	0.03208	0.02735	0.01764	0.00614	0.00321	0.00152	0.00257	0.00211							-1.66085	-8.16616e-05	-1.59885	1.19999		-8.34377	0.07096	-8.31577	1.11092				270.798	1.11417
										1773.26	0.03094	0.02698	0.01745	0.00562	0.00315	0.00166	0.00263	0.00219							-1.66037	-4.09151e-05	-1.59837	1.19999		-8.34026	0.07902	-8.31226	1.11118				271.026	1.10827
										1773.88	0.03019	0.02734	0.01737	0.00587	0.00343	0.00159	0.00267	0.00221							-1.65988	-7.84836e-05	-1.59788	1.2		-8.33675	0.08462	-8.30875	1.11039				271.227	1.10014
										1774.5	0.03007	0.02783	0.01681	0.00586	0.00361	0.0012	0.0026	0.00216							-1.65939	2.53473e-05	-1.59739	1.19999		-8.33323	0.06366	-8.30523	1.10902				272.795	1.10009
										1775.12	0.02983	0.02853	0.01693	0.00597	0.00318	0.00116	0.00258	0.00221							-1.6589	-4.73936e-05	-1.5969	1.2		-8.32972	0.06432	-8.30172	1.11006				273.075	1.10299
										1775.73	0.02879	0.02811	0.01657	0.00597	0.00313	0.00112	0.00252	0.00223							-1.65841	-1.04427e-05	-1.59641	1.20002		-8.32621	0.0659	-8.29821	1.10948				274.065	1.10012
										1776.35	0.02763	0.02854	0.01624	0.00632	0.00297	0.00117	0.00253	0.0022							-1.65792	-9.20683e-05	-1.59592	1.20001		-8.32269	0.07034	-8.29469	1.10817				274.792	1.10016
										1776.97	0.0289	0.02757	0.0164	0.0059	0.00287	0.00129	0.00237	0.00213							-1.65743	-4.70306e-05	-1.59543	1.2		-8.31918	0.06736	-8.29118	1.10757				275.079	1.10031
										1777.59	0.02785	0.02793	0.01593	0.00567	0.00243	0.00135	0.00231	0.00204							-1.65694	7.88087e-05	-1.59494	1.2		-8.31567	0.07267	-8.28767	1.1034				276.063	1.1001
										1778.2	0.02873	0.02704	0.01496	0.00544	0.00249	0.00139	0.00226	0.0021							-1.65645	-7.38731e-05	-1.59445	1.19999		-8.31216	0.07306	-8.28416	1.10524				276.734	1.10013
										1778.82	0.02794	0.02706	0.01458	0.00488	0.0023	0.0013	0.00219	0.00211							-1.65596	0.000114951	-1.59396	1.19999		-8.30864	0.06876	-8.28064	1.1071				276.833	1.10004
										1779.44	0.02812	0.02695	0.01384	0.00461	0.00187	0.00128	0.00218	0.00203							-1.65547	-2.44436e-05	-1.59347	1.2		-8.30513	0.06291	-8.27713	1.10807				277.078	1.10149
										1780.06	0.02833	0.02641	0.01331	0.00424	0.00126	0.00155	0.00205	0.00213							-1.65498	-7.65472e-05	-1.59298	1.20001		-8.30162	0.05926	-8.27362	1.10877				278.83	1.10015
										1780.67	0.02922	0.02561	0.01315	0.0043	0.00156	0.00165	0.00212	0.00209							-1.65449	-4.39369e-05	-1.59249	1.20002		-8.2981	0.06774	-8.2701	1.10869				279.01	1.10238
										1781.29	0.02909	0.02534	0.01304	0.00418	0.00152	0.00163	0.00208	0.00207							-1.654	1.1502e-05	-1.592	1.2		-8.29459	0.07819	-8.26659	1.10731				279.075	1.10094
										1781.91	0.02981	0.02526	0.01262	0.0042	0.00145	0.00154	0.00201	0.00206							-1.65352	5.07309e-05	-1.59152	1.2		-8.29108	0.08105	-8.26308	1.1051				280.827	1.10009
										1782.52	0.03033	0.0249	0.01201	0.00441	0.00182	0.00156	0.00205	0.00205							-1.65303	-2.65624e-05	-1.59103	1.2		-8.28756	0.08201	-8.25956	1.10679				280.932	1.1013
										1783.14	0.03064	0.02497	0.01212	0.00426	0.00192	0.00149	0.00198	0.0019							-1.65254	4.27996e-05	-1.59054	1.2		-8.28405	0.07612	-8.25605	1.10969				281.028	1.10046
										1783.76	0.03062	0.02475	0.01179	0.00482	0.00171	0.00155	0.00189	0.00183							-1.65205	-2.82804e-05	-1.59005	1.2		-8.28054	0.06817	-8.25254	1.11137				281.067	1.10034
										1784.37	0.03143	0.02491	0.01106	0.00434	0.00197	0.00163	0.00182	0.0018							-1.65156	-8.29362e-05	-1.58956	1.2		-8.27703	0.06431	-8.24903	1.11343				281.152	1.10009
										1784.99	0.03085	0.02465	0.01115	0.00441	0.00195	0.00163	0.00185	0.00179							-1.65107	-1.85415e-06	-1.58907	1.2		-8.27351	0.06856	-8.24551	1.11287				283.264	1.10024
										1785.61	0.03087	0.02397	0.01081	0.00388	0.00226	0.00161	0.00193	0.00184							-1.65058	3.93554e-05	-1.58858	1.2		-8.27	0.06807	-8.242	1.11197				284.846	1.10009
										1786.22	0.03117	0.02458	0.01052	0.00468	0.00219	0.00146	0.00196	0.00185							-1.65009	-2.63586e-06	-1.58809	1.19999		-8.26649	0.07815	-8.23849	1.1092				284.929	1.10041
										1786.84	0.03064	0.02507	0.00981	0.00482	0.0019	0.00138	0.00186	0.00197							-1.6496	-0.000116161	-1.5876	1.2		-8.26297	0.07931	-8.23497	1.10572				285.059	1.10011
										1787.46	0.02994	0.02537	0.00999	0.00483	0.00198	0.00175	0.00192	0.00211							-1.64911	-5.4546e-06	-1.58711	1.2		-8.25946	0.07023	-8.23146	1.10507				285.093	1.10015
										1788.07	0.0297	0.02496	0.00998	0.0046	0.00215	0.00173	0.00194	0.00212							-1.64862	3.68778e-05	-1.58662	1.19999		-8.25595	0.07255	-8.22795	1.10363				286.067	1.10016
										1788.69	0.02869	0.02444	0.0099	0.0048	0.00212	0.00186	0.00192	0.00226							-1.64813	5.52507e-05	-1.58613	1.19999		-8.25243	0.07532	-8.22443	1.10695				286.093	1.10009
										1789.31	0.02905	0.024	0.01013	0.00442	0.00231	0.0019	0.00188	0.00236							-1.64764	4.19742e-05	-1.58564	1.19999		-8.24892	0.07336	-8.22092	1.1087				286.843	1.10009
										1789.92	0.02838	0.02352	0.00978	0.00415	0.00253	0.00189	0.00196	0.00242							-1.64715	3.84106e-05	-1.58515	1.2		-8.24541	0.07264	-8.21741	1.10862				286.862	1.10025
										1790.54	0.02749	0.02262	0.00926	0.00427	0.00275	0.00185	0.00189	0.00251							-1.64667	0.000105747	-1.58467	1.2		-8.2419	0.07348	-8.2139	1.10845				287.04	1.10023
										1791.15	0.02716	0.02178	0.00954	0.00432	0.00276	0.00183	0.00172	0.00252							-1.64618	-8.82467e-05	-1.58418	1.19999		-8.23838	0.0769	-8.21038	1.10614				287.074	1.10016
										1791.77	0.02785	0.02099	0.00907	0.00473	0.00267	0.00186	0.00165	0.0025							-1.64569	-2.35542e-06	-1.58369	1.20002		-8.23487	0.07264	-8.20687	1.10601				287.122	1.10012
										1792.38	0.02713	0.01945	0.00848	0.00446	0.0028	0.00187	0.00154	0.00241							-1.6452	0.000177362	-1.5832	1.2		-8.23136	0.07893	-8.20336	1.1073				288.08	1.10009
										1793	0.02764	0.01819	0.00915	0.00424	0.00358	0.00163	0.00151	0.00229							-1.64471	-6.1725e-05	-1.58271	1.2		-8.22784	0.06794	-8.19984	1.10861				288.839	1.10012
										1793.62	0.02747	0.01781	0.00889	0.00398	0.00368	0.00145	0.00138	0.00228							-1.64422	-2.71222e-06	-1.58222	1.20001		-8.22433	0.05703	-8.19633	1.11				288.859	1.10008
										1794.23	0.02809	0.0174	0.00849	0.00378	0.00401	0.0015	0.00134	0.00212							-1.64373	-2.38213e-05	-1.58173	1.19998		-8.22082	0.05167	-8.19282	1.11188				289.081	1.1002
										1794.85	0.02847	0.01623	0.00822	0.00406	0.00418	0.0014	0.00123	0.00193							-1.64324	2.69661e-06	-1.58124	1.2		-8.2173	0.0462	-8.1893	1.11174				290.895	1.10013
										1795.46	0.02879	0.01601	0.00773	0.00375	0.00431	0.00126	0.00115	0.00171							-1.64275	-1.25564e-05	-1.58075	1.2		-8.21379	0.05454	-8.18579	1.11006				292.818	1.10072
										1796.08	0.0293	0.01541	0.00756	0.00425	0.00436	0.00142	0.00122	0.00156							-1.64226	5.59119e-05	-1.58026	1.20002		-8.21028	0.06352	-8.18228	1.1097				292.826	1.10057
										1796.7	0.02868	0.01488	0.00773	0.00393	0.00474	0.00156	0.00127	0.00141							-1.64177	3.13264e-05	-1.57977	1.19999		-8.20677	0.07722	-8.17877	1.11191				292.893	1.10007
										1797.31	0.02818	0.01521	0.00785	0.00405	0.0048	0.00136	0.00143	0.00139							-1.64128	7.60302e-05	-1.57928	1.20001		-8.20325	0.06981	-8.17525	1.11282				293.052	1.10082
										1797.93	0.0282	0.01558	0.00751	0.00364	0.00473	0.00131	0.00141	0.00145							-1.64079	2.48799e-06	-1.57879	1.2		-8.19974	0.05429	-8.17174	1.10974				293.176	1.10088
										1798.54	0.02856	0.01642	0.00698	0.00379	0.00459	0.00129	0.00141	0.00142							-1.6403	-1.21849e-05	-1.5783	1.2		-8.19623	0.06084	-8.16823	1.10904				293.41	1.10007
										1799.16	0.02954	0.01801	0.00695	0.0036	0.00464	0.0014	0.00139	0.00152							-1.63982	-5.34109e-05	-1.57782	1.2		-8.19271	0.05072	-8.16471	1.10965				294.118	1.10005
										1799.77	0.02959	0.01826	0.00707	0.00341	0.0047	0.00156	0.00154	0.00161							-1.63933	1.03596e-05	-1.57733	1.20002		-8.1892	0.05744	-8.1612	1.10936				294.815	1.10008
										1800.39	0.02999	0.01815	0.00741	0.00354	0.00465	0.00148	0.00174	0.00181							-1.63884	-8.96171e-07	-1.57684	1.2		-8.18569	0.06867	-8.15769	1.11356				294.889	1.1005
										1801	0.02979	0.01819	0.00703	0.00363	0.00477	0.00159	0.00181	0.00207							-1.63835	2.43329e-05	-1.57635	1.2		-8.18217	0.06663	-8.15417	1.11695				294.927	1.10017
										1801.62	0.02992	0.01941	0.00763	0.00388	0.00487	0.00162	0.00189	0.00229							-1.63786	-0.000149332	-1.57586	1.2		-8.17866	0.07382	-8.15066	1.11622				296.812	1.10007
										1802.23	0.02914	0.01892	0.00744	0.00414	0.00457	0.00165	0.002	0.00227							-1.63737	-9.95899e-06	-1.57537	1.20001		-8.17515	0.07037	-8.14715	1.11365				297.061	1.10025
										1802.85	0.02854	0.01934	0.00785	0.00492	0.00429	0.00163	0.00207	0.0024							-1.63688	1.06047e-05	-1.57488	1.2		-8.17164	0.06741	-8.14364	1.11075				299.059	1.1001
										1803.46	0.0283	0.01961	0.00783	0.00541	0.00411	0.00175	0.00207	0.00248							-1.63639	-0.000106642	-1.57439	1.20001		-8.16812	0.05558	-8.14012	1.10646				299.085	1.10007
										1804.08	0.02749	0.01948	0.00735	0.00566	0.00394	0.00176	0.00213	0.00236							-1.6359	-8.20847e-05	-1.5739	1.20001		-8.16461	0.05582	-8.13661	1.1058				299.601	1.10008
										1804.69	0.02653	0.01914	0.00677	0.00521	0.00396	0.0016	0.00212	0.00236							-1.63541	-3.07702e-05	-1.57341	1.20001		-8.1611	0.05675	-8.1331	1.10532				300.735	1.1001
										1805.31	0.0259	0.01852	0.00724	0.00516	0.00386	0.00176	0.00219	0.00234							-1.63492	-1.66371e-05	-1.57292	1.20001		-8.15758	0.0562	-8.12958	1.1031				300.992	1.1001
										1805.92	0.02515	0.01779	0.00619	0.00506	0.00335	0.00205	0.00224	0.00228							-1.63443	3.8114e-05	-1.57243	1.20001		-8.15407	0.05602	-8.12607	1.10577				302.577	1.10128
										1806.54	0.02387	0.01674	0.00555	0.00492	0.0033	0.00226	0.00214	0.00215							-1.63394	-5.23759e-05	-1.57194	1.2		-8.15056	0.0627	-8.12256	1.10857				304.844	1.10005
										1807.15	0.02289	0.01643	0.00541	0.00518	0.00329	0.00217	0.00203	0.00189							-1.63345	1.07269e-05	-1.57145	1.20001		-8.14704	0.07035	-8.11904	1.11109				306.601	1.10024
										1807.77	0.02205	0.01648	0.00479	0.0046	0.00308	0.00227	0.0019	0.00178							-1.63297	5.18079e-05	-1.57097	1.19998		-8.14353	0.06911	-8.11553	1.11088				308.101	1.1001
										1808.38	0.02284	0.01632	0.005	0.00485	0.00285	0.00263	0.00182	0.00154							-1.63248	-6.02607e-05	-1.57048	1.19999		-8.14002	0.06348	-8.11202	1.10917				308.793	1.10007
										1808.99	0.02148	0.0163	0.00489	0.00459	0.0028	0.00268	0.00166	0.00137							-1.63199	-7.35111e-06	-1.56999	1.2		-8.13651	0.0672	-8.10851	1.10966				309.079	1.10014
										1809.61	0.02234	0.01597	0.00404	0.00425	0.00232	0.0027	0.0015	0.00131							-1.6315	4.43178e-05	-1.5695	1.2		-8.13299	0.0561	-8.10499	1.10777				310.094	1.10007
										1810.22	0.02332	0.01614	0.00354	0.00384	0.00227	0.00267	0.00136	0.00132							-1.63101	-1.84565e-05	-1.56901	1.19999		-8.12948	0.05178	-8.10148	1.10893				311.577	1.10007
										1810.84	0.02449	0.01577	0.003	0.00383	0.00218	0.0026	0.00134	0.00138							-1.63052	-2.50825e-05	-1.56852	1.2		-8.12597	0.05629	-8.09797	1.11084				312.877	1.10008
										1811.45	0.02519	0.01635	0.00298	0.00391	0.00188	0.00245	0.00146	0.00149							-1.63003	-8.17731e-05	-1.56803	1.19998		-8.12245	0.0652	-8.09445	1.11132				313.09	1.1028
										1812.07	0.02515	0.01617	0.00292	0.00402	0.00154	0.00246	0.0016	0.00178							-1.62954	2.01762e-05	-1.56754	1.2		-8.11894	0.07505	-8.09094	1.11417				314.874	1.10036
										1812.68	0.02437	0.01678	0.00334	0.00433	0.00139	0.00251	0.00182	0.00192							-1.62905	-3.43211e-05	-1.56705	1.19998		-8.11543	0.07241	-8.08743	1.11189				314.986	1.10295
										1813.29	0.02335	0.01713	0.00333	0.00421	0.00119	0.00245	0.00174	0.002							-1.62856	0.000108014	-1.56656	1.2		-8.11191	0.07687	-8.08391	1.11101				315.034	1.10065
										1813.91	0.02288	0.01691	0.00323	0.00408	0.000939555	0.00244	0.0018	0.00199							-1.62807	-7.95215e-05	-1.56607	1.19998		-8.1084	0.07038	-8.0804	1.11376				316.081	1.10008
										1814.52	0.02162	0.01655	0.00304	0.00441	0.000635176	0.00246	0.00197	0.002							-1.62758	3.12817e-05	-1.56558	1.2		-8.10489	0.06577	-8.07689	1.11293				316.745	1.10008
										1815.13	0.02087	0.01657	0.00342	0.00482	0.000430725	0.00238	0.00212	0.00216							-1.62709	-2.09928e-05	-1.56509	1.2		-8.10138	0.05642	-8.07338	1.11249				316.871	1.10006
										1815.75	0.02055	0.01684	0.00364	0.00523	0.000350323	0.00258	0.00219	0.00239							-1.6266	1.38528e-05	-1.5646	1.20002		-8.09786	0.05634	-8.06986	1.10999				316.984	1.10075
										1816.36	0.02043	0.01648	0.00333	0.00519	0.000577746	0.00259	0.00226	0.00243							-1.62612	-8.95019e-05	-1.56412	1.19999		-8.09435	0.06337	-8.06635	1.1076				316.998	1.10023
										1816.98	0.02011	0.01627	0.00322	0.0052	0.0008201	0.00254	0.00237	0.00259							-1.62563	-8.23135e-05	-1.56363	1.19998		-8.09084	0.07331	-8.06284	1.10641				320.601	1.1001
										1817.59	0.01989	0.01572	0.00408	0.00573	0.000946446	0.00264	0.00252	0.00267							-1.62514	4.33248e-05	-1.56314	1.19998		-8.08732	0.06983	-8.05932	1.10959				322.063	1.10012
										1818.2	0.01893	0.01456	0.0037	0.00537	0.00107	0.00237	0.00257	0.0026							-1.62465	4.01444e-05	-1.56265	1.2		-8.08381	0.06645	-8.05581	1.11155				322.08	1.10008
										1818.82	0.01879	0.01448	0.00399	0.00519	0.00116	0.00215	0.00252	0.0025							-1.62416	-5.81118e-05	-1.56216	1.2		-8.0803	0.06324	-8.0523	1.11114				322.906	1.10015
										1819.43	0.01853	0.01525	0.00458	0.00538	0.00101	0.00206	0.00245	0.00242							-1.62367	-6.42036e-06	-1.56167	1.19999		-8.07678	0.07945	-8.04878	1.11191				324.084	1.10035
										1820.04	0.0189	0.01485	0.00483	0.00497	0.00098435	0.00225	0.00236	0.00244							-1.62318	-0.00010216	-1.56118	1.19999		-8.07327	0.07517	-8.04527	1.11005				324.762	1.10006
										1820.66	0.01979	0.01562	0.00489	0.00555	0.00118	0.00235	0.00231	0.00235							-1.62269	9.83653e-05	-1.56069	1.19999		-8.06976	0.06681	-8.04176	1.10908				324.903	1.10108
										1821.27	0.01908	0.01532	0.0042	0.00534	0.00123	0.00224	0.00216	0.00229							-1.6222	3.69542e-05	-1.5602	1.20001		-8.06625	0.05882	-8.03825	1.11159				325.178	1.10023
										1821.88	0.02015	0.0159	0.00409	0.00513	0.00113	0.00214	0.00204	0.00223							-1.62171	-5.38427e-05	-1.55971	1.20002		-8.06273	0.04747	-8.03473	1.10997				326.063	1.10021
										1822.5	0.02037	0.01658	0.0043	0.00525	0.000946446	0.002	0.0022	0.0022							-1.62122	-6.18398e-05	-1.55922	1.19998		-8.05922	0.05772	-8.03122	1.11121				326.094	1.10007
										1823.11	0.02182	0.01565	0.00375	0.00517	0.000688011	0.00199	0.00219	0.00218							-1.62073	-3.67604e-05	-1.55873	1.19999		-8.05571	0.06795	-8.02771	1.11233				326.76	1.1001
										1823.72	0.02142	0.01541	0.00338	0.00492	0.000276813	0.0021	0.00233	0.00223							-1.62024	-8.36984e-06	-1.55824	1.19999		-8.05219	0.06465	-8.02419	1.11172				327.07	1.10228
										1824.34	0.02144	0.01523	0.0029	0.00477	2.72249e-05	0.00226	0.00227	0.00229							-1.61975	-0.000143055	-1.55775	1.2		-8.04868	0.06458	-8.02068	1.11298				328.757	1.10023
										1824.95	0.02101	0.01481	0.00225	0.00488	0	0.00239	0.00232	0.00218							-1.61927	-9.68083e-08	-1.55727	1.2		-8.04517	0.07173	-8.01717	1.1095				330.754	1.10205
										1825.56	0.02173	0.01467	0.00142	0.00444	0.000128643	0.00244	0.00225	0.00222							-1.61878	-9.13819e-05	-1.55678	1.19999		-8.04165	0.07484	-8.01365	1.10729				332.751	1.10064
										1826.17	0.02203	0.01371	0.000868367	0.00439	0.000244652	0.0027	0.00217	0.00217							-1.61829	-1.42611e-05	-1.55629	1.19999		-8.03814	0.06595	-8.01014	1.10801				333.112	1.1001
										1826.79	0.02129	0.01339	0.000751206	0.00434	2.97137e-05	0.00259	0.00218	0.00214							-1.6178	2.54509e-05	-1.5558	1.2		-8.03463	0.06078	-8.00663	1.11033				334.791	1.10009
										1827.4	0.02215	0.0132	0.00089938	0.00469	0.000140129	0.00263	0.00223	0.00215							-1.61731	-6.23889e-05	-1.55531	1.19997		-8.03112	0.0674	-8.00312	1.11013				336.787	1.10018
										1828.01	0.02289	0.01293	0.000861475	0.00486	0.000450251	0.00268	0.00226	0.00229							-1.61682	-4.65699e-06	-1.55482	1.20002		-8.0276	0.06326	-7.9996	1.11026				337.086	1.10064
										1828.62	0.02403	0.01272	0.000889042	0.00476	0.00102	0.00274	0.00232	0.00227							-1.61633	0.000183206	-1.55433	1.2		-8.02409	0.06412	-7.99609	1.11203				338.785	1.1001
										1829.24	0.02585	0.01231	0.00101	0.00496	0.00139	0.00258	0.00241	0.00232							-1.61584	3.64751e-05	-1.55384	1.2		-8.02058	0.07642	-7.99258	1.1123				338.891	1.10043
										1829.85	0.02494	0.01079	0.00108	0.00489	0.00158	0.00233	0.00254	0.00229							-1.61535	7.02264e-05	-1.55335	1.2		-8.01706	0.0734	-7.98906	1.11057				339.072	1.10026
										1830.46	0.02422	0.01027	0.000716747	0.0043	0.0015	0.00229	0.00251	0.00218							-1.61486	7.68083e-05	-1.55286	1.20001		-8.01355	0.07095	-7.98555	1.11224				339.088	1.10012
										1831.07	0.02422	0.01081	0.00112	0.00467	0.00139	0.00243	0.00245	0.00219							-1.61437	-3.77128e-05	-1.55237	1.2		-8.01004	0.07217	-7.98204	1.11091				339.574	1.10007
										1831.68	0.02428	0.0105	0.00136	0.00491	0.00142	0.0025	0.00243	0.00226							-1.61388	4.52223e-05	-1.55188	1.20001		-8.00652	0.06737	-7.97852	1.11065				339.592	1.10011
										1832.3	0.02379	0.01106	0.00222	0.00495	0.00151	0.0025	0.00251	0.00225							-1.61339	0.00018766	-1.55139	1.2		-8.00301	0.06925	-7.97501	1.11091				340.077	1.10023
										1832.91	0.0228	0.01159	0.00216	0.0053	0.00125	0.00248	0.00239	0.00229							-1.6129	-0.000103206	-1.5509	1.20002		-7.9995	0.07419	-7.9715	1.10831				340.582	1.10015
										1833.52	0.02109	0.01104	0.00222	0.00498	0.00109	0.00249	0.00229	0.00221							-1.61242	-2.67154e-05	-1.55042	1.2		-7.99599	0.07868	-7.96799	1.10825				341.604	1.10006
										1834.13	0.02116	0.01167	0.00297	0.00492	0.000849964	0.00237	0.00238	0.00215							-1.61193	2.07659e-05	-1.54993	1.20003		-7.99247	0.07102	-7.96447	1.10942				342.407	1.10008
										1834.74	0.01976	0.01061	0.00278	0.00507	0.000504235	0.0023	0.00247	0.00204							-1.61144	5.46801e-05	-1.54944	1.2		-7.98896	0.0661	-7.96096	1.10957				342.58	1.10008
										1835.36	0.02076	0.01053	0.00275	0.00498	0.00056626	0.0025	0.00245	0.00215							-1.61095	-3.51423e-06	-1.54895	1.2		-7.98545	0.06933	-7.95745	1.10799				344.082	1.10013
										1835.97	0.02015	0.01122	0.00309	0.00504	0.000218234	0.00257	0.00248	0.00226							-1.61046	4.3557e-05	-1.54846	1.20001		-7.98193	0.07504	-7.95393	1.10657				344.107	1.10006
										1836.58	0.01875	0.01196	0.00321	0.00494	4.98559e-05	0.0025	0.00235	0.00229							-1.60997	2.69706e-06	-1.54797	1.20002		-7.97842	0.07837	-7.95042	1.10912				347.088	1.10012
										1837.19	0.01784	0.01186	0.00308	0.00487	0.000159655	0.00249	0.00229	0.0023							-1.60948	0.000130366	-1.54748	1.20001		-7.97491	0.07713	-7.94691	1.10939				349.086	1.1001
										1837.8	0.01705	0.01237	0.0035	0.00489	0.000454846	0.00239	0.00226	0.00232							-1.60899	-7.75411e-05	-1.54699	1.19998		-7.97139	0.07268	-7.94339	1.1086				349.096	1.10015
										1838.41	0.01651	0.01169	0.00379	0.00484	0.00022168	0.00248	0.00202	0.00227							-1.6085	-4.7517e-05	-1.5465	1.2		-7.96788	0.07082	-7.93988	1.1079				350.416	1.10009
										1839.03	0.01656	0.01176	0.00317	0.00427	1.55765e-05	0.00225	0.00196	0.00226							-1.60801	3.09347e-05	-1.54601	1.2		-7.96437	0.07118	-7.93637	1.10856				350.776	1.10019
										1839.64	0.01847	0.01209	0.00344	0.00464	0.000523762	0.00241	0.00195	0.00242							-1.60752	0.00010461	-1.54552	1.20002		-7.96086	0.06918	-7.93286	1.10913				352.773	1.10022
										1840.25	0.01882	0.01148	0.00323	0.00453	0.000898205	0.00215	0.00185	0.00238							-1.60703	-7.35082e-06	-1.54503	1.20001		-7.95734	0.07147	-7.92934	1.10992				352.783	1.10016
										1840.86	0.01909	0.01163	0.0027	0.00492	0.00118	0.00208	0.00185	0.00233							-1.60654	6.32856e-06	-1.54454	1.19999		-7.95383	0.06662	-7.92583	1.10908				358.95	1.10014
										1841.47	0.01968	0.01142	0.00161	0.00503	0.00119	0.00212	0.0018	0.00235							-1.60605	-5.31401e-05	-1.54405	1.20001		-7.95032	0.07127	-7.92232	1.11111				360.125	1.10054
										1842.08	0.01843	0.01089	0.000744314	0.00534	0.00133	0.00212	0.00171	0.00225							-1.60557	5.67471e-05	-1.54357	1.2		-7.9468	0.07807	-7.9188	1.11047				360.772	1.10011
										1842.69	0.02056	0.01152	0.00034459	0.00539	0.00131	0.00215	0.0016	0.00217							-1.60508	-4.78059e-06	-1.54308	1.2		-7.94329	0.07282	-7.91529	1.11103				360.946	1.10008
										1843.31	0.02214	0.01162	0	0.00594	0.00164	0.00206	0.00165	0.00215							-1.60459	6.75577e-05	-1.54259	1.2		-7.93978	0.07432	-7.91178	1.11083				367.347	1.10006
										1843.92	0.02305	0.01137	0.000198121	0.00584	0.00186	0.00217	0.00178	0.00208							-1.6041	5.19296e-05	-1.5421	1.2		-7.93626	0.07467	-7.90826	1.11048				370.836	1.10009
										1844.53	0.02256	0.01207	0.000871813	0.00593	0.00187	0.00215	0.00178	0.00202							-1.60361	-0.000100983	-1.54161	1.20001		-7.93275	0.07488	-7.90475	1.11109				371.581	1.10194
										1845.14	0.0214	0.01146	0.000971744	0.00591	0.00194	0.00224	0.00178	0.0019							-1.60312	-8.7134e-06	-1.54112	1.19999		-7.92924	0.06862	-7.90124	1.11175				372.833	1.1001
										1845.75	0.02154	0.01202	0.00114	0.00615	0.00195	0.00214	0.00193	0.00169							-1.60263	-3.53929e-05	-1.54063	1.20001		-7.92573	0.06827	-7.89773	1.11131				373.076	1.10242
										1846.36	0.0226	0.01223	0.00168	0.00605	0.00146	0.00199	0.00203	0.0016							-1.60214	1.67567e-06	-1.54014	1.19998		-7.92221	0.06695	-7.89421	1.11266				374.573	1.10006
										1846.97	0.02218	0.01195	0.00188	0.00606	0.0014	0.00188	0.00205	0.0015							-1.60165	4.39803e-05	-1.53965	1.2		-7.9187	0.06187	-7.8907	1.11237				374.83	1.10012
										1847.58	0.02539	0.01272	0.0025	0.00586	0.00147	0.00186	0.00209	0.00144							-1.60116	3.21543e-05	-1.53916	1.19998		-7.91519	0.06441	-7.88719	1.1099				375.089	1.10075
										1848.19	0.02608	0.01347	0.00266	0.00554	0.00109	0.00187	0.00204	0.00136							-1.60067	6.65867e-05	-1.53867	1.19999		-7.91167	0.05786	-7.88367	1.10812				376.108	1.10024
										1848.8	0.02632	0.01289	0.00277	0.00512	0.00109	0.00167	0.00199	0.00126							-1.60018	4.67432e-05	-1.53818	1.2		-7.90816	0.0628	-7.88016	1.11111				377.599	1.10013
										1849.41	0.02624	0.01245	0.00296	0.00507	0.00109	0.00162	0.00193	0.00118							-1.59969	0.000112565	-1.53769	1.19999		-7.90465	0.06048	-7.87665	1.11192				378.136	1.10006
										1850.02	0.02776	0.01281	0.0033	0.00516	0.00108	0.00166	0.00195	0.00119							-1.5992	-0.000201994	-1.5372	1.19998		-7.90113	0.05893	-7.87313	1.11105				380.864	1.10008
										1850.63	0.02876	0.01258	0.00297	0.00497	0.000863747	0.00187	0.0018	0.00119							-1.59872	5.68633e-06	-1.53672	1.19998		-7.89762	0.06915	-7.86962	1.11066				382.721	1.10016
										1851.24	0.03042	0.01276	0.00249	0.00438	0.000965973	0.00171	0.00172	0.00128							-1.59823	-7.92728e-06	-1.53623	1.2		-7.89411	0.0647	-7.86611	1.11058				382.861	1.10021
										1851.85	0.03257	0.01284	0.00265	0.00461	0.00103	0.00179	0.00158	0.00133							-1.59774	1.60962e-05	-1.53574	1.20001		-7.8906	0.05569	-7.8626	1.11272				383.082	1.10021
										1852.46	0.03282	0.01239	0.00246	0.00424	0.000751184	0.00181	0.00155	0.00125							-1.59725	-1.06785e-05	-1.53525	1.2		-7.88708	0.06456	-7.85908	1.10874				384.54	1.1001
										1853.07	0.03371	0.01259	0.00204	0.00443	0.00068112	0.00203	0.00157	0.00138							-1.59676	-2.67781e-05	-1.53476	1.2		-7.88357	0.07071	-7.85557	1.10988				384.718	1.1001
										1853.68	0.03426	0.01246	0.00154	0.00452	0.000810912	0.00233	0.00164	0.0016							-1.59627	-7.64576e-05	-1.53427	1.2		-7.88006	0.0584	-7.85206	1.11218				385.353	1.10044
										1854.29	0.03442	0.01249	0.0019	0.00482	0.0012	0.0025	0.00164	0.00164							-1.59578	2.56519e-05	-1.53378	1.20001		-7.87654	0.06282	-7.84854	1.11078				386.715	1.10014
										1854.9	0.03529	0.0128	0.00192	0.00429	0.00122	0.00269	0.00171	0.00187							-1.59529	7.80288e-05	-1.53329	1.2		-7.87303	0.06762	-7.84503	1.11136				388.712	1.10083
										1855.51	0.0347	0.01322	0.00269	0.00446	0.00125	0.00303	0.00169	0.00204							-1.5948	-0.000102335	-1.5328	1.19999		-7.86952	0.06781	-7.84152	1.11021				394.926	1.10029
										1856.12	0.03329	0.01303	0.00339	0.0044	0.00136	0.00318	0.00174	0.00203							-1.59431	3.83497e-05	-1.53231	1.2		-7.866	0.06679	-7.838	1.11206				396.087	1.1002
										1856.73	0.03088	0.0123	0.00413	0.00461	0.00103	0.00329	0.00172	0.00214							-1.59382	-1.91275e-05	-1.53182	1.19998		-7.86249	0.05913	-7.83449	1.11153				396.744	1.1001
										1857.34	0.02935	0.01248	0.00476	0.00468	0.000885571	0.00335	0.0018	0.00219							-1.59333	-4.28623e-05	-1.53133	1.2		-7.85898	0.05832	-7.83098	1.11029				396.85	1.10013
										1857.95	0.03082	0.01362	0.00535	0.00517	0.00076267	0.00313	0.00184	0.00225							-1.59284	-2.2426e-05	-1.53084	1.20001		-7.85547	0.06785	-7.82747	1.11401				397.094	1.10013
										1858.56	0.03044	0.01396	0.00609	0.0047	0.000629433	0.00314	0.00179	0.00239							-1.59235	-6.53622e-05	-1.53035	1.2		-7.85195	0.07685	-7.82395	1.11512				404.121	1.10008
										1859.17	0.0314	0.01485	0.00669	0.00494	0.00106	0.00328	0.00186	0.00242							-1.59187	-1.41212e-05	-1.52987	1.19999		-7.84844	0.07779	-7.82044	1.113				410.731	1.10007
										1859.78	0.03291	0.016	0.00686	0.00516	0.00145	0.00326	0.00181	0.00238							-1.59138	-0.000152811	-1.52938	1.2		-7.84493	0.07432	-7.81693	1.11004				411.098	1.10011
										1860.39	0.03258	0.01644	0.00711	0.00596	0.00171	0.00348	0.00189	0.00247							-1.59089	-3.84751e-05	-1.52889	1.20001		-7.84141	0.07093	-7.81341	1.10883				416.909	1.10006
										1861	0.03343	0.01727	0.00767	0.00695	0.00221	0.00336	0.0019	0.00243							-1.5904	-0.000107184	-1.5284	1.19999		-7.8379	0.07501	-7.8099	1.10825				418.905	1.1004
										1861.61	0.03376	0.01744	0.00855	0.0071	0.00258	0.00327	0.00184	0.00237							-1.58991	-6.93625e-05	-1.52791	1.2		-7.83439	0.06984	-7.80639	1.10985				420.326	1.10019
										1862.22	0.03568	0.01776	0.00854	0.00762	0.00261	0.00319	0.00201	0.00234							-1.58942	-5.43958e-05	-1.52742	1.20001		-7.83087	0.07683	-7.80287	1.11251				424.898	1.10009
										1862.83	0.03682	0.01817	0.00857	0.00783	0.00281	0.0031	0.00196	0.00235							-1.58893	8.02822e-05	-1.52693	1.20001		-7.82736	0.07114	-7.79936	1.11519				428.795	1.10013
										1863.44	0.0384	0.01833	0.00921	0.0076	0.0029	0.00287	0.00195	0.00229							-1.58844	4.91899e-05	-1.52644	1.20002		-7.82385	0.06067	-7.79585	1.11338				430.791	1.10069
										1864.05	0.04088	0.01892	0.01014	0.00815	0.003	0.00302	0.00201	0.00228							-1.58795	9.64936e-05	-1.52595	1.20001		-7.82034	0.06175	-7.79234	1.11076				432.788	1.1008
										1864.66	0.04087	0.01811	0.00988	0.00769	0.00266	0.00306	0.00208	0.00225							-1.58746	3.25454e-06	-1.52546	1.20001		-7.81682	0.06246	-7.78882	1.11283				434.126	1.10039
										1865.27	0.04193	0.01788	0.01034	0.00821	0.00281	0.00289	0.00205	0.00226							-1.58697	-0.000131998	-1.52497	1.20001		-7.81331	0.05866	-7.78531	1.11253				438.619	1.10011
										1865.87	0.04122	0.01726	0.00959	0.00806	0.00259	0.00288	0.00208	0.00224							-1.58648	-6.21662e-05	-1.52448	1.19999		-7.8098	0.05561	-7.7818	1.10933				440.679	1.10017
										1866.48	0.04179	0.01722	0.0099	0.00787	0.00263	0.00286	0.00192	0.0022							-1.58599	-7.55587e-05	-1.52399	1.2		-7.80628	0.0593	-7.77828	1.10698				440.82	1.10009
										1867.09	0.04106	0.01718	0.00944	0.00759	0.00247	0.00269	0.00177	0.0022							-1.5855	-2.47126e-05	-1.5235	1.19999		-7.80277	0.0578	-7.77477	1.10839				442.677	1.10015
										1867.7	0.04009	0.01624	0.00951	0.00755	0.00211	0.00257	0.00163	0.00203							-1.58502	-3.27277e-05	-1.52302	1.19999		-7.79926	0.05731	-7.77126	1.11168				443.419	1.10091
										1868.31	0.03965	0.01528	0.00956	0.00764	0.00212	0.00237	0.00148	0.00178							-1.58453	4.14227e-05	-1.52253	1.20001		-7.79574	0.04661	-7.76774	1.11322				444.674	1.10013
										1868.92	0.03869	0.01494	0.00968	0.00755	0.00198	0.00233	0.00126	0.00166							-1.58404	2.0338e-06	-1.52204	1.2		-7.79223	0.04307	-7.76423	1.11157				446.67	1.10091
										1869.53	0.0391	0.01591	0.00984	0.00715	0.00223	0.00215	0.00114	0.00147							-1.58355	-8.02969e-06	-1.52155	1.2		-7.78872	0.05161	-7.76072	1.11195				447.144	1.10054
										1870.13	0.03791	0.01599	0.00971	0.00714	0.00227	0.00186	0.000986729	0.0013							-1.58306	-0.000153314	-1.52106	1.20001		-7.78521	0.06252	-7.75721	1.11129				448.667	1.10014
										1870.74	0.03622	0.01637	0.00926	0.00652	0.00238	0.00185	0.000889901	0.00132							-1.58257	9.2814e-05	-1.52057	1.2		-7.78169	0.07541	-7.75369	1.11057				452.705	1.10045
										1871.35	0.03619	0.01718	0.00925	0.00686	0.00277	0.00201	0.00089684	0.00125							-1.58208	-3.55345e-05	-1.52008	1.19999		-7.77818	0.07964	-7.75018	1.11163				454.703	1.10058
										1871.96	0.03519	0.01699	0.00907	0.00707	0.00285	0.00184	0.000790866	0.00126							-1.58159	1.91535e-05	-1.51959	1.20002		-7.77467	0.07533	-7.74667	1.11099				455.112	1.10021
										1872.57	0.03428	0.01702	0.00899	0.00731	0.00295	0.00209	0.000853788	0.00123							-1.5811	-2.43324e-05	-1.5191	1.2		-7.77115	0.07786	-7.74315	1.10999				460.719	1.10008
										1873.18	0.03551	0.0184	0.00958	0.00758	0.00327	0.00207	0.000796858	0.00127							-1.58061	4.63645e-05	-1.51861	1.19999		-7.76764	0.07046	-7.73964	1.11276				471.311	1.10018
										1873.78	0.03486	0.01852	0.01025	0.00777	0.00336	0.00216	0.000923649	0.00145							-1.58012	-1.99626e-05	-1.51812	1.19999		-7.76413	0.0809	-7.73613	1.11054				476.864	1.10011
										1874.39	0.03511	0.01923	0.00961	0.00817	0.00332	0.0024	0.00118	0.00155							-1.57963	-6.74302e-05	-1.51763	1.2		-7.76061	0.0726	-7.73261	1.11108				486.753	1.10008
										1875	0.03655	0.02022	0.00998	0.00852	0.00353	0.00248	0.00122	0.00167							-1.57914	-5.65262e-06	-1.51714	1.20001		-7.7571	0.07117	-7.7291	1.10812				488.749	1.10014
										1875.61	0.03866	0.0205	0.01098	0.00888	0.0036	0.00255	0.00142	0.00174							-1.57865	-0.000170187	-1.51665	1.2		-7.75359	0.06974	-7.72559	1.10818				490.747	1.10043
										1876.22	0.04112	0.02097	0.01112	0.00917	0.00405	0.003	0.00163	0.00191							-1.57817	8.7401e-05	-1.51617	1.19998		-7.75008	0.078	-7.72208	1.11021				492.744	1.10053
										1876.82	0.04087	0.02124	0.01061	0.00887	0.00392	0.00304	0.0019	0.00213							-1.57768	-3.87656e-05	-1.51568	1.20001		-7.74656	0.07951	-7.71856	1.10931				498.139	1.10015
										1877.43	0.04262	0.02166	0.01076	0.00902	0.00432	0.00329	0.00211	0.00227							-1.57719	3.51506e-05	-1.51519	1.19998		-7.74305	0.07695	-7.71505	1.10738				500.636	1.10008
										1878.04	0.04296	0.02201	0.01038	0.00928	0.00461	0.00352	0.00238	0.00247							-1.5767	0.000128806	-1.5147	1.19999		-7.73954	0.07562	-7.71154	1.10968				502.632	1.10027
										1878.65	0.04408	0.02208	0.01124	0.00997	0.00477	0.00363	0.00257	0.00262							-1.57621	-4.3175e-05	-1.51421	1.19999		-7.73602	0.07375	-7.70802	1.10865				504.629	1.10065
										1879.25	0.04559	0.02215	0.01188	0.01022	0.00498	0.00375	0.00267	0.00257							-1.57572	3.52039e-05	-1.51372	1.2		-7.73251	0.07162	-7.70451	1.11345				513.463	1.10044
										1879.86	0.04699	0.02208	0.01256	0.01019	0.00507	0.00382	0.0028	0.0025							-1.57523	2.6961e-05	-1.51323	1.2		-7.729	0.07194	-7.701	1.11246				532.826	1.1001
										1880.47	0.0485	0.02286	0.01308	0.01042	0.0054	0.00383	0.00282	0.00251							-1.57474	0.000138406	-1.51274	1.19999		-7.72548	0.07499	-7.69748	1.11047				534.823	1.1001
										1881.08	0.0486	0.02321	0.01339	0.01064	0.00557	0.00379	0.00286	0.00249							-1.57425	-7.42513e-05	-1.51225	1.19999		-7.72197	0.07637	-7.69397	1.11134				544.55	1.10024
										1881.68	0.04766	0.02305	0.01381	0.01074	0.00601	0.00381	0.00295	0.00257							-1.57376	-2.40143e-05	-1.51176	1.20001		-7.71846	0.06997	-7.69046	1.10944				544.711	1.10011
										1882.29	0.04629	0.02269	0.01372	0.0108	0.00617	0.00375	0.00284	0.00272							-1.57327	0.000173232	-1.51127	1.19998		-7.71495	0.06724	-7.68695	1.11017				546.708	1.10019
										1882.9	0.0464	0.02313	0.01428	0.01105	0.00597	0.00363	0.00289	0.00285							-1.57278	-7.68689e-05	-1.51078	1.19999		-7.71143	0.06776	-7.68343	1.10848				547.707	1.10084
										1883.51	0.04529	0.02327	0.01489	0.01109	0.00588	0.00365	0.00281	0.00293							-1.57229	-4.18587e-06	-1.51029	1.19998		-7.70792	0.07362	-7.67992	1.10521				548.706	1.10014
										1884.11	0.0436	0.02349	0.01541	0.01118	0.00578	0.0036	0.00267	0.00307							-1.5718	-5.56203e-05	-1.50981	1.20001		-7.70441	0.08135	-7.67641	1.10591				549.907	1.10074
										1884.72	0.04296	0.02377	0.01578	0.01166	0.00585	0.00377	0.00269	0.00321							-1.57132	-6.09062e-05	-1.50932	1.19999		-7.70089	0.07971	-7.67289	1.1059				550.702	1.10021
										1885.33	0.04185	0.02435	0.01656	0.01189	0.00568	0.00383	0.00255	0.00329							-1.57083	-7.90521e-06	-1.50883	1.2		-7.69738	0.07968	-7.66938	1.10583				555.645	1.10049
										1885.93	0.04092	0.02452	0.01648	0.01212	0.00568	0.00388	0.00254	0.00335							-1.57034	3.40503e-05	-1.50834	1.19999		-7.69387	0.09066	-7.66587	1.10753				556.596	1.10009
										1886.54	0.04165	0.02421	0.01594	0.01214	0.00576	0.00385	0.00258	0.00332							-1.56985	-0.000135325	-1.50785	1.20001		-7.69035	0.08808	-7.66235	1.10894				558.592	1.10015
										1887.15	0.04112	0.02399	0.01634	0.01229	0.00575	0.00368	0.00249	0.0033							-1.56936	6.40358e-05	-1.50736	1.2		-7.68684	0.07813	-7.65884	1.10863				560.591	1.10058
										1887.76	0.0411	0.02444	0.01672	0.01187	0.00573	0.00374	0.00253	0.00328							-1.56887	0.000105631	-1.50687	1.19999		-7.68333	0.07134	-7.65533	1.10901				562.588	1.10114
										1888.36	0.03954	0.02437	0.01613	0.01147	0.00582	0.0039	0.00257	0.00309							-1.56838	4.10123e-05	-1.50638	1.19999		-7.67982	0.0564	-7.65182	1.10778				564.584	1.10072
										1888.97	0.03778	0.02473	0.01571	0.01115	0.0058	0.0038	0.00277	0.00312							-1.56789	1.46443e-05	-1.50589	1.19999		-7.6763	0.0633	-7.6483	1.10832				566.583	1.10035
										1889.58	0.0397	0.02496	0.01622	0.01109	0.00572	0.00415	0.00278	0.00293							-1.5674	8.78587e-05	-1.5054	1.20001		-7.67279	0.06438	-7.64479	1.10827				568.623	1.10013
										1890.18	0.0385	0.02462	0.01695	0.01116	0.00565	0.00408	0.00286	0.00283							-1.56691	-1.21377e-05	-1.50491	1.19999		-7.66928	0.05514	-7.64128	1.10912				570.619	1.10012
										1890.79	0.03921	0.02504	0.01678	0.01058	0.00556	0.00408	0.00293	0.00262							-1.56642	5.00869e-05	-1.50442	1.20001		-7.66576	0.06587	-7.63776	1.10939				576.595	1.10027
										1891.39	0.04094	0.02577	0.01722	0.00982	0.00619	0.00411	0.00279	0.00245							-1.56593	-4.52193e-06	-1.50393	1.2		-7.66225	0.05754	-7.63425	1.11022				582.273	1.10007
										1892	0.04142	0.02542	0.01697	0.00953	0.0062	0.00404	0.00284	0.00246							-1.56544	3.65503e-06	-1.50344	1.19999		-7.65874	0.05194	-7.63074	1.10886				582.297	1.10008
										1892.61	0.04235	0.02459	0.01689	0.00928	0.0064	0.00407	0.00282	0.00246							-1.56495	2.78577e-06	-1.50296	1.20001		-7.65522	0.0601	-7.62722	1.10956				599.651	1.10017
										1893.21	0.04289	0.02382	0.01712	0.00939	0.00661	0.0041	0.00274	0.00252							-1.56447	2.19274e-05	-1.50247	1.19999		-7.65171	0.06394	-7.62371	1.11189				604.667	1.10012
										1893.82	0.04366	0.02372	0.0176	0.00946	0.00679	0.00421	0.00274	0.00253							-1.56398	1.50349e-05	-1.50198	1.20001		-7.6482	0.07549	-7.6202	1.10811				606.663	1.10034
										1894.43	0.04422	0.02312	0.01773	0.00948	0.00635	0.00415	0.00268	0.00248							-1.56349	-0.00015109	-1.50149	1.19999		-7.64469	0.06773	-7.61669	1.10759				608.659	1.10061
										1895.03	0.04322	0.02323	0.01837	0.00983	0.00622	0.00405	0.00264	0.00255							-1.563	-2.64958e-05	-1.501	1.2		-7.64117	0.0592	-7.61317	1.10667				614.827	1.10017
										1895.64	0.04172	0.02207	0.0184	0.00979	0.00659	0.00417	0.00242	0.00267							-1.56251	3.01382e-05	-1.50051	1.2		-7.63766	0.0617	-7.60966	1.10668				617.518	1.10011
										1896.24	0.04141	0.02193	0.01897	0.0103	0.00667	0.00404	0.00237	0.00273							-1.56202	-3.63676e-05	-1.50002	1.20001		-7.63415	0.07541	-7.60615	1.10811				623.136	1.10012
										1896.85	0.04106	0.02155	0.01939	0.01068	0.0065	0.00409	0.00239	0.00278							-1.56153	-9.47098e-05	-1.49953	1.20001		-7.63063	0.08404	-7.60263	1.10994				635.643	1.10016
										1897.46	0.03944	0.02077	0.01959	0.01037	0.00612	0.00404	0.00221	0.0028							-1.56104	0.000127708	-1.49904	1.2		-7.62712	0.07691	-7.59912	1.10887				664.62	1.10014
										1898.06	0.04048	0.01998	0.01954	0.01051	0.0064	0.00395	0.0022	0.00293							-1.56055	-0.000158532	-1.49855	1.20001		-7.62361	0.06251	-7.59561	1.10553				666.618	1.10023
										1898.67	0.03995	0.02002	0.01936	0.01073	0.00608	0.00387	0.00215	0.00287							-1.56006	5.71164e-05	-1.49806	1.2		-7.62009	0.06445	-7.59209	1.1071				670.075	1.10027
										1899.27	0.03842	0.02018	0.01945	0.01061	0.00569	0.00375	0.00206	0.00279							-1.55957	-5.75733e-05	-1.49757	1.20001		-7.61658	0.07114	-7.58858	1.10902				679.458	1.10022
										1899.88	0.03881	0.02077	0.01907	0.01076	0.00542	0.00365	0.00207	0.00274							-1.55908	-4.03229e-05	-1.49708	1.20001		-7.61307	0.08309	-7.58507	1.10992				695.486	1.10011
										1900.48	0.03851	0.02113	0.01844	0.01098	0.00555	0.00352	0.00209	0.00268							-1.55859	5.39138e-05	-1.49659	1.20001		-7.60956	0.08602	-7.58156	1.11105				710.694	1.10008
										1901.09	0.03771	0.02161	0.01848	0.01116	0.00562	0.00356	0.00226	0.00268							-1.5581	-1.66126e-05	-1.49611	1.19999		-7.60604	0.07773	-7.57804	1.11191				724.573	1.10014
										1901.69	0.03906	0.02279	0.01889	0.01099	0.0057	0.00348	0.00223	0.00263							-1.55762	-3.8216e-05	-1.49562	1.20001		-7.60253	0.07329	-7.57453	1.11105
										1902.3	0.03832	0.02263	0.01861	0.01052	0.00573	0.00318	0.00219	0.00268							-1.55713	-6.34612e-05	-1.49513	1.19999		-7.59902	0.07118	-7.57102	1.1086
										1902.91	0.04015	0.02295	0.01796	0.01046	0.00572	0.00318	0.00224	0.00256							-1.55664	-5.78695e-05	-1.49464	1.2		-7.5955	0.07305	-7.5675	1.10597
										1903.51	0.04099	0.02274	0.01801	0.01044	0.00611	0.00297	0.00215	0.00263							-1.55615	3.24311e-05	-1.49415	1.2		-7.59199	0.06883	-7.56399	1.10708
										1904.12	0.04136	0.0223	0.01788	0.01034	0.00595	0.00295	0.00223	0.00263							-1.55566	8.26684e-05	-1.49366	1.19999		-7.58848	0.05929	-7.56048	1.10769
										1904.72	0.04057	0.02207	0.0178	0.00998	0.00617	0.00295	0.0023	0.00262							-1.55517	-2.28675e-05	-1.49317	1.2		-7.58496	0.05678	-7.55696	1.10748
										1905.33	0.04115	0.02265	0.01834	0.0102	0.00592	0.00282	0.00237	0.00267							-1.55468	0.000129563	-1.49268	1.20001		-7.58145	0.06311	-7.55345	1.10776
										1905.93	0.04036	0.02219	0.0186	0.01019	0.00588	0.00285	0.0024	0.00264							-1.55419	7.54122e-05	-1.49219	1.2		-7.57794	0.05928	-7.54994	1.10848
										1906.54	0.03942	0.02184	0.01851	0.01028	0.0062	0.00301	0.00241	0.00277							-1.5537	4.45069e-05	-1.4917	1.19999		-7.57443	0.05727	-7.54643	1.10747
										1907.14	0.03708	0.02077	0.01877	0.01045	0.00681	0.0032	0.0024	0.00287							-1.55321	-4.06068e-06	-1.49121	1.2		-7.57091	0.06114	-7.54291	1.10842
										1907.75	0.03499	0.02032	0.01919	0.0106	0.00702	0.00325	0.00249	0.00291							-1.55272	-1.4511e-05	-1.49072	1.20001		-7.5674	0.07229	-7.5394	1.11017
										1908.35	0.03288	0.02066	0.01952	0.01042	0.00683	0.0032	0.00257	0.00303							-1.55223	6.27411e-05	-1.49023	1.19999		-7.56389	0.06925	-7.53589	1.1113
										1908.96	0.03109	0.02028	0.0192	0.01006	0.00671	0.00338	0.00258	0.00306							-1.55174	-3.30269e-05	-1.48974	1.2		-7.56037	0.05709	-7.53237	1.11035
										1909.56	0.02858	0.01947	0.01846	0.00977	0.00636	0.00332	0.00237	0.003							-1.55125	-1.56146e-05	-1.48926	1.2		-7.55686	0.067	-7.52886	1.10945
										1910.16	0.0267	0.01867	0.01842	0.0098	0.00625	0.00332	0.00223	0.00295							-1.55077	-6.33878e-05	-1.48877	1.2		-7.55335	0.0789	-7.52535	1.10989
										1910.77	0.02517	0.01872	0.01815	0.00984	0.00589	0.00337	0.00208	0.00263							-1.55028	-6.04782e-05	-1.48828	1.2		-7.54983	0.07973	-7.52183	1.11104
										1911.37	0.02249	0.01842	0.01781	0.00993	0.00577	0.00335	0.00203	0.00244							-1.54979	-1.76233e-05	-1.48779	1.2		-7.54632	0.08099	-7.51832	1.11099
										1911.98	0.02219	0.01842	0.01732	0.01007	0.00585	0.00327	0.00201	0.00237							-1.5493	0.000122701	-1.4873	1.2		-7.54281	0.07524	-7.51481	1.1097
										1912.58	0.02109	0.01817	0.01745	0.00991	0.00593	0.00328	0.00202	0.00217							-1.54881	-2.5247e-05	-1.48681	1.19999		-7.5393	0.06642	-7.5113	1.11203
										1913.19	0.02009	0.01736	0.01703	0.00926	0.00596	0.00318	0.00202	0.00197							-1.54832	8.23779e-05	-1.48632	1.2		-7.53578	0.068	-7.50778	1.11201
										1913.79	0.02097	0.01633	0.01634	0.00871	0.00598	0.00286	0.00185	0.0018							-1.54783	3.82643e-05	-1.48583	1.19999		-7.53227	0.0632	-7.50427	1.10822
										1914.4	0.02146	0.01567	0.01602	0.00842	0.00549	0.00286	0.00182	0.00171							-1.54734	-0.000140973	-1.48534	1.19999		-7.52876	0.05902	-7.50076	1.10811
										1915	0.02114	0.01583	0.016	0.00853	0.00556	0.00313	0.00191	0.00147							-1.54685	-0.000227366	-1.48485	1.19998		-7.52524	0.05818	-7.49724	1.10703
										1915.6	0.02148	0.01608	0.01604	0.00782	0.00571	0.00294	0.0019	0.00155							-1.54636	-0.000131018	-1.48436	1.20002		-7.52173	0.05802	-7.49373	1.11028
										1916.21	0.02136	0.01651	0.01672	0.00772	0.00557	0.0031	0.002	0.00152							-1.54587	-7.3693e-05	-1.48387	1.19998		-7.51822	0.05745	-7.49022	1.11374
										1916.81	0.02064	0.01574	0.01714	0.0075	0.00548	0.00308	0.00219	0.00163							-1.54538	-4.8272e-05	-1.48338	1.20001		-7.5147	0.04511	-7.4867	1.1125
										1917.42	0.02165	0.01567	0.01766	0.00795	0.00564	0.0031	0.0022	0.00176							-1.54489	4.15663e-05	-1.48289	1.19999		-7.51119	0.05302	-7.48319	1.1124
										1918.02	0.02052	0.01537	0.01781	0.00767	0.00627	0.0033	0.00228	0.00196							-1.5444	-5.33285e-05	-1.48241	1.2		-7.50768	0.0611	-7.47968	1.11161
										1918.62	0.02087	0.0157	0.01805	0.00762	0.00692	0.0035	0.0025	0.00229							-1.54392	-6.93342e-05	-1.48192	1.2		-7.50417	0.0692	-7.47617	1.10798
										1919.23	0.01864	0.01487	0.01809	0.00751	0.00708	0.00355	0.00263	0.00239							-1.54343	-7.06563e-05	-1.48143	1.2		-7.50065	0.07377	-7.47265	1.10401
										1919.83	0.01758	0.01551	0.01853	0.00756	0.00708	0.00354	0.00274	0.00247							-1.54294	0.000105672	-1.48094	1.2		-7.49714	0.07131	-7.46914	1.10896
										1920.43	0.01593	0.01399	0.0181	0.00737	0.00702	0.0035	0.00265	0.0027							-1.54245	7.05154e-05	-1.48045	1.2		-7.49363	0.06775	-7.46563	1.11272
										1921.04	0.01385	0.01416	0.01731	0.00722	0.00683	0.00351	0.00254	0.00282							-1.54196	6.26799e-05	-1.47996	1.20002		-7.49011	0.05968	-7.46211	1.11033
										1921.64	0.01163	0.01381	0.01708	0.00726	0.00652	0.00332	0.0024	0.00276							-1.54147	-4.68568e-05	-1.47947	1.2		-7.4866	0.05973	-7.4586	1.10764
										1922.24	0.00984	0.01308	0.01761	0.00709	0.00642	0.00341	0.00233	0.00278							-1.54098	5.33003e-05	-1.47898	1.19999		-7.48309	0.06846	-7.45509	1.1078
										1922.85	0.00963	0.01256	0.01714	0.00702	0.0064	0.00339	0.00233	0.00264							-1.54049	5.45311e-06	-1.47849	1.19999		-7.47957	0.08133	-7.45158	1.10946
										1923.45	0.00947	0.01278	0.01699	0.00692	0.00622	0.00328	0.00233	0.00266							-1.54	1.95108e-05	-1.478	1.19998		-7.47606	0.07215	-7.44806	1.10949
										1924.06	0.0099	0.01331	0.01693	0.00643	0.00628	0.00299	0.00226	0.00272							-1.53951	-2.41812e-05	-1.47751	1.2		-7.47255	0.07308	-7.44455	1.11277
										1924.66	0.01084	0.01332	0.01724	0.00618	0.00645	0.00306	0.00216	0.00264							-1.53902	3.81119e-05	-1.47702	1.19999		-7.46904	0.07801	-7.44104	1.11056
										1925.26	0.01045	0.01338	0.0172	0.00582	0.0062	0.00293	0.00205	0.00266							-1.53853	1.02568e-05	-1.47653	1.2		-7.46552	0.08129	-7.43752	1.11183
										1925.87	0.01057	0.01465	0.01676	0.00563	0.00588	0.00277	0.00207	0.00251							-1.53804	-2.63063e-05	-1.47604	1.2		-7.46201	0.07659	-7.43401	1.11305
										1926.47	0.01173	0.01529	0.01708	0.00547	0.00593	0.00282	0.00213	0.00264							-1.53755	-8.09973e-05	-1.47556	1.2		-7.4585	0.06923	-7.4305	1.11055
										1927.07	0.01255	0.01682	0.01748	0.00545	0.0061	0.00279	0.00209	0.00264							-1.53707	-3.62805e-05	-1.47507	1.20002		-7.45498	0.06898	-7.42698	1.11242
										1927.67	0.01394	0.01684	0.0172	0.00528	0.006	0.00261	0.00207	0.00278							-1.53658	-4.58161e-05	-1.47458	1.20002		-7.45147	0.06271	-7.42347	1.11342
										1928.28	0.01284	0.01732	0.01799	0.0059	0.00582	0.00266	0.00212	0.00279							-1.53609	7.45578e-05	-1.47409	1.19999		-7.44796	0.06189	-7.41996	1.11173
										1928.88	0.01356	0.01757	0.01819	0.0059	0.00583	0.00264	0.00224	0.00286							-1.5356	6.44246e-05	-1.4736	1.19999		-7.44445	0.06687	-7.41645	1.10969
										1929.48	0.01396	0.01831	0.01775	0.00614	0.00576	0.00266	0.00229	0.00286							-1.53511	-1.97666e-05	-1.47311	1.2		-7.44093	0.06508	-7.41293	1.10725
										1930.09	0.01435	0.01901	0.01764	0.00607	0.0058	0.0027	0.00254	0.00286							-1.53462	-5.91143e-05	-1.47262	1.2		-7.43742	0.07122	-7.40942	1.10761
										1930.69	0.0153	0.01848	0.01754	0.00617	0.00584	0.00261	0.0025	0.00293							-1.53413	-0.000126943	-1.47213	1.2		-7.43391	0.07813	-7.40591	1.11055
										1931.29	0.01438	0.01717	0.01675	0.00627	0.00569	0.00263	0.00256	0.0028							-1.53364	-2.19142e-05	-1.47164	1.20001		-7.43039	0.07317	-7.40239	1.1117
										1931.89	0.01415	0.01637	0.01644	0.00674	0.00557	0.00266	0.0026	0.00278							-1.53315	1.96237e-05	-1.47115	1.20002		-7.42688	0.06931	-7.39888	1.10895
										1932.49	0.01338	0.01558	0.01584	0.00689	0.00518	0.00269	0.0026	0.0028							-1.53266	5.67893e-05	-1.47066	1.19999		-7.42337	0.06864	-7.39537	1.11213
										1933.1	0.01142	0.01597	0.01537	0.00689	0.00495	0.00285	0.00267	0.00272							-1.53217	-3.02638e-05	-1.47017	1.2		-7.41985	0.07415	-7.39185	1.11316
										1933.7	0.01113	0.01505	0.01532	0.0072	0.00469	0.00286	0.00276	0.00258							-1.53168	4.04212e-05	-1.46968	1.19998		-7.41634	0.06955	-7.38834	1.11002
										1934.3	0.01015	0.01471	0.01498	0.00769	0.00428	0.00294	0.00267	0.00256							-1.53119	1.91978e-05	-1.46919	1.19999		-7.41283	0.06645	-7.38483	1.10737
										1934.9	0.01101	0.01436	0.01453	0.00796	0.00393	0.00266	0.0026	0.00257							-1.5307	7.17243e-05	-1.46871	1.19998		-7.40932	0.07736	-7.38132	1.10744
										1935.51	0.01073	0.0142	0.01502	0.00775	0.0035	0.00275	0.00252	0.00259							-1.53022	-6.46788e-06	-1.46822	1.20001		-7.4058	0.07867	-7.3778	1.10911
										1936.11	0.01202	0.01387	0.01512	0.00811	0.00383	0.00279	0.00249	0.0025							-1.52973	0.000122099	-1.46773	1.20001		-7.40229	0.08286	-7.37429	1.11194
										1936.71	0.01265	0.01334	0.0154	0.00844	0.00389	0.00286	0.00251	0.00236							-1.52924	-7.23379e-05	-1.46724	1.2		-7.39878	0.07328	-7.37078	1.10862
										1937.31	0.01128	0.01326	0.0148	0.00824	0.00338	0.00269	0.00252	0.00223							-1.52875	-4.91031e-05	-1.46675	1.2		-7.39526	0.06808	-7.36726	1.11066
										1937.91	0.0107	0.01342	0.01377	0.00776	0.00344	0.00257	0.00251	0.00204							-1.52826	5.96617e-05	-1.46626	1.20001		-7.39175	0.07531	-7.36375	1.11293
										1938.52	0.01187	0.01313	0.01414	0.00769	0.00364	0.00258	0.00242	0.00213							-1.52777	-5.8518e-05	-1.46577	1.19998		-7.38824	0.06681	-7.36024	1.10949
										1939.12	0.0101	0.01385	0.014	0.0074	0.00321	0.00269	0.00238	0.00213							-1.52728	4.83841e-05	-1.46528	1.2		-7.38472	0.06197	-7.35672	1.11088
										1939.72	0.00925	0.01293	0.01424	0.00735	0.0033	0.00282	0.00234	0.00211							-1.52679	-7.05509e-06	-1.46479	1.2		-7.38121	0.06638	-7.35321	1.10866
										1940.32	0.008	0.01287	0.01498	0.0073	0.00288	0.00286	0.00233	0.00203							-1.5263	-1.81454e-05	-1.4643	1.19999		-7.3777	0.06092	-7.3497	1.10767
										1940.92	0.00816	0.0134	0.01451	0.00688	0.00319	0.00285	0.00239	0.00203							-1.52581	1.96532e-05	-1.46381	1.2		-7.37419	0.06899	-7.34619	1.10787
										1941.53	0.00829	0.01393	0.01431	0.00655	0.00301	0.00286	0.00247	0.00203							-1.52532	-5.7911e-05	-1.46332	1.19999		-7.37067	0.06854	-7.34267	1.1085
										1942.13	0.00828	0.01384	0.01425	0.00626	0.00328	0.00288	0.00245	0.00208							-1.52483	4.96154e-05	-1.46283	1.20001		-7.36716	0.07313	-7.33916	1.10744
										1942.73	0.00786	0.01401	0.01428	0.00612	0.00329	0.00289	0.00228	0.00218							-1.52434	8.64799e-05	-1.46234	1.20001		-7.36365	0.07373	-7.33565	1.10755
										1943.33	0.00769	0.01432	0.0136	0.00616	0.00334	0.00292	0.00229	0.00218							-1.52386	3.72974e-05	-1.46186	1.2		-7.36013	0.07496	-7.33213	1.11278
										1943.93	0.00713	0.0149	0.01405	0.00631	0.00345	0.00293	0.00227	0.0021							-1.52337	2.90789e-05	-1.46137	1.20001		-7.35662	0.07525	-7.32862	1.11308
										1944.53	0.00694	0.01516	0.01426	0.00599	0.00351	0.00303	0.00231	0.0021							-1.52288	5.27215e-06	-1.46088	1.19999		-7.35311	0.0854	-7.32511	1.11094
										1945.13	0.0054	0.01551	0.01447	0.00561	0.00355	0.00307	0.00227	0.00215							-1.52239	-3.21671e-05	-1.46039	1.2		-7.34959	0.08693	-7.32159	1.11087
										1945.73	0.00673	0.01608	0.01415	0.00546	0.00333	0.00298	0.00214	0.00214							-1.5219	4.95744e-05	-1.4599	1.20002		-7.34608	0.08018	-7.31808	1.11184
										1946.34	0.0088	0.01631	0.01417	0.00562	0.00308	0.00278	0.00205	0.00216							-1.52141	3.62952e-05	-1.45941	1.19999		-7.34257	0.07913	-7.31457	1.11111
										1946.94	0.00981	0.01604	0.01439	0.005	0.00309	0.00273	0.002	0.00219							-1.52092	5.10446e-05	-1.45892	1.20001		-7.33906	0.08376	-7.31106	1.1109
										1947.54	0.01071	0.01587	0.01446	0.00467	0.00303	0.00289	0.00205	0.00221							-1.52043	0.000157502	-1.45843	1.2		-7.33554	0.08683	-7.30754	1.11265
										1948.14	0.01136	0.0154	0.01416	0.00471	0.00316	0.00275	0.00204	0.00227							-1.51994	-7.94825e-05	-1.45794	1.20001		-7.33203	0.07455	-7.30403	1.11218
										1948.74	0.01029	0.01601	0.01387	0.00434	0.00285	0.0027	0.0021	0.00223							-1.51945	-8.33873e-05	-1.45745	1.19999		-7.32852	0.07989	-7.30052	1.11312
										1949.34	0.00935	0.01618	0.01364	0.00429	0.00257	0.00273	0.0021	0.00228							-1.51896	-0.000136784	-1.45696	1.20001		-7.325	0.08168	-7.297	1.1135
										1949.94	0.00867	0.01592	0.01354	0.00427	0.00255	0.00277	0.00212	0.0024							-1.51847	-1.92285e-05	-1.45647	1.2		-7.32149	0.0748	-7.29349	1.11203
										1950.54	0.00785	0.01655	0.01383	0.00437	0.00231	0.00281	0.00212	0.00243							-1.51798	0.000157084	-1.45598	1.20002		-7.31798	0.07271	-7.28998	1.11333
										1951.14	0.00629	0.01628	0.01366	0.00436	0.0022	0.0028	0.00214	0.00248							-1.51749	-2.31036e-05	-1.45549	1.19999		-7.31446	0.08123	-7.28646	1.11353
										1951.74	0.00544	0.01599	0.01314	0.00433	0.00215	0.00289	0.00213	0.00246							-1.51701	-7.15082e-05	-1.45501	1.20001		-7.31095	0.08082	-7.28295	1.11442
										1952.34	0.00571	0.01617	0.01303	0.00449	0.00199	0.00292	0.00219	0.00251							-1.51652	9.34518e-05	-1.45452	1.2		-7.30744	0.07079	-7.27944	1.11159
										1952.94	0.00495	0.01657	0.01221	0.00444	0.00227	0.00276	0.00228	0.00262							-1.51603	-3.82187e-05	-1.45403	1.2		-7.30393	0.07607	-7.27593	1.11132
										1953.55	0.00572	0.0166	0.01194	0.00477	0.00221	0.00258	0.00227	0.00271							-1.51554	-6.42856e-05	-1.45354	1.20001		-7.30041	0.0788	-7.27241	1.10923
										1954.14	0.00577	0.01674	0.01199	0.00514	0.00217	0.00247	0.00227	0.00279							-1.51505	-0.000106329	-1.45305	1.2		-7.2969	0.07693	-7.2689	1.10989
										1954.75	0.00684	0.01772	0.01225	0.00588	0.00235	0.00257	0.00227	0.00286							-1.51456	2.63815e-05	-1.45256	1.19999		-7.29339	0.07487	-7.26539	1.10779
										1955.35	0.00652	0.01759	0.01204	0.00621	0.00274	0.00249	0.00233	0.00285							-1.51407	5.0951e-05	-1.45207	1.19999		-7.28987	0.0756	-7.26187	1.11014
										1955.95	0.00693	0.01841	0.01231	0.00648	0.00308	0.00274	0.00234	0.00288							-1.51358	-5.51933e-06	-1.45158	1.19997		-7.28636	0.07879	-7.25836	1.11208
										1956.55	0.00681	0.01858	0.01183	0.00661	0.00323	0.00283	0.00225	0.00289							-1.51309	-5.64156e-05	-1.45109	1.19999		-7.28285	0.07738	-7.25485	1.10827
										1957.15	0.00725	0.01862	0.01169	0.00638	0.0033	0.0028	0.00214	0.00269							-1.5126	2.39243e-05	-1.4506	1.20001		-7.27933	0.08216	-7.25133	1.1074
										1957.75	0.00748	0.01872	0.01103	0.00604	0.00338	0.00286	0.00205	0.00249							-1.51211	8.3822e-06	-1.45011	1.20001		-7.27582	0.08494	-7.24782	1.11056
										1958.35	0.00782	0.01801	0.01028	0.00633	0.00337	0.00291	0.00204	0.0023							-1.51162	-0.000168068	-1.44962	1.2		-7.27231	0.08744	-7.24431	1.11037
										1958.95	0.00598	0.01687	0.01001	0.00589	0.00315	0.00298	0.0018	0.00224							-1.51113	5.99956e-06	-1.44913	1.20001		-7.2688	0.08678	-7.2408	1.11129
										1959.55	0.0056	0.01721	0.01003	0.00561	0.00289	0.00295	0.00175	0.00211							-1.51064	-3.54506e-05	-1.44864	1.20001		-7.26528	0.08467	-7.23728	1.11114
										1960.15	0.00517	0.01644	0.00999	0.00538	0.00251	0.003	0.00159	0.00203							-1.51016	1.73222e-05	-1.44816	1.20001		-7.26177	0.07828	-7.23377	1.11206
										1960.75	0.0052	0.01633	0.01023	0.00516	0.00217	0.00292	0.00151	0.0018							-1.50967	-0.000101931	-1.44767	1.2		-7.25826	0.07344	-7.23026	1.10879
										1961.35	0.00385	0.01524	0.00943	0.00503	0.00202	0.00277	0.00145	0.00174							-1.50918	-2.01076e-05	-1.44718	1.19999		-7.25474	0.07632	-7.22674	1.10547
										1961.94	0.00294	0.01461	0.00881	0.0046	0.00178	0.00287	0.00141	0.00164							-1.50869	-9.74118e-05	-1.44669	1.2		-7.25123	0.07452	-7.22323	1.10897
										1962.54	0.00146	0.01511	0.00885	0.00422	0.00146	0.00278	0.00131	0.00144							-1.5082	-5.74194e-06	-1.4462	1.2		-7.24772	0.06501	-7.21972	1.10976
										1963.14	0.00157	0.0149	0.00874	0.00367	0.00124	0.00255	0.00139	0.00154							-1.50771	9.55318e-05	-1.44571	1.19999		-7.2442	0.0641	-7.2162	1.11153
										1963.74	0.000230925	0.01544	0.00849	0.00334	0.00102	0.00264	0.0015	0.00154							-1.50722	-2.27731e-05	-1.44522	1.19998		-7.24069	0.07043	-7.21269	1.11074
										1964.34	0.000256648	0.01573	0.0087	0.00307	0.00142	0.00238	0.00158	0.00162							-1.50673	-0.000105539	-1.44473	1.20001		-7.23718	0.06729	-7.20918	1.10864
										1964.94	0	0.01601	0.0089	0.00258	0.00152	0.00222	0.00162	0.00178							-1.50624	8.01805e-06	-1.44424	1.2		-7.23367	0.07519	-7.20567	1.11
										1965.54	0.00168	0.01588	0.00962	0.00284	0.00158	0.00195	0.00166	0.00197							-1.50575	-6.40904e-05	-1.44375	1.19998		-7.23015	0.08764	-7.20215	1.11033
										1966.14	0.00189	0.01683	0.01064	0.00315	0.0014	0.00196	0.00182	0.00218							-1.50526	-3.46969e-05	-1.44326	1.2		-7.22664	0.08938	-7.19864	1.10958
										1966.74	0.0037	0.01775	0.01109	0.00407	0.00198	0.00211	0.00208	0.0024							-1.50477	0.000175995	-1.44277	1.2		-7.22313	0.08461	-7.19513	1.10973
										1967.34	0.00281	0.01853	0.0119	0.00445	0.00227	0.00215	0.0022	0.00254							-1.50428	-5.97672e-05	-1.44228	1.19999		-7.21961	0.07807	-7.19161	1.10956
										1967.94	0.00431	0.01957	0.01228	0.00466	0.00245	0.00249	0.00219	0.00266							-1.50379	-8.23133e-05	-1.44179	1.19999		-7.2161	0.06739	-7.1881	1.11003
										1968.54	0.00517	0.02029	0.01248	0.00515	0.00266	0.00255	0.00229	0.0026							-1.50331	-7.85374e-05	-1.44131	1.19999		-7.21259	0.07399	-7.18459	1.10959
										1969.14	0.00566	0.0195	0.0119	0.00501	0.0027	0.00259	0.00237	0.00249							-1.50282	1.35061e-05	-1.44082	1.19999		-7.20907	0.07812	-7.18107	1.11088
										1969.73	0.00647	0.01969	0.01171	0.00533	0.00296	0.00261	0.0025	0.00242							-1.50233	-3.03999e-05	-1.44033	1.2		-7.20556	0.06696	-7.17756	1.10918
										1970.33	0.00618	0.01871	0.01115	0.00557	0.00292	0.00281	0.00256	0.00226							-1.50184	-0.000102829	-1.43984	1.2		-7.20205	0.07421	-7.17405	1.10664
										1970.93	0.00668	0.01861	0.01193	0.0057	0.00288	0.00283	0.00253	0.00221							-1.50135	-7.29807e-05	-1.43935	1.19998		-7.19854	0.08448	-7.17054	1.10985
										1971.53	0.00788	0.01941	0.01212	0.00566	0.00283	0.00306	0.00257	0.00212							-1.50086	-3.18259e-06	-1.43886	1.20001		-7.19502	0.08486	-7.16702	1.11336
										1972.13	0.00936	0.01897	0.01215	0.00554	0.00248	0.00326	0.00249	0.00211							-1.50037	7.56708e-05	-1.43837	1.2		-7.19151	0.07366	-7.16351	1.11171
										1972.73	0.00911	0.01848	0.0116	0.0056	0.0023	0.00343	0.00246	0.00206							-1.49988	-1.7655e-05	-1.43788	1.19999		-7.188	0.07212	-7.16	1.11219
										1973.33	0.00977	0.01897	0.0112	0.00575	0.00272	0.00371	0.00256	0.00212							-1.49939	2.6429e-05	-1.43739	1.20001		-7.18448	0.06225	-7.15648	1.11043
										1973.92	0.00914	0.01883	0.01151	0.00553	0.00249	0.00414	0.00254	0.00218							-1.4989	-8.83578e-05	-1.4369	1.20001		-7.18097	0.05592	-7.15297	1.11021
										1974.52	0.00783	0.01931	0.01155	0.00553	0.00235	0.0042	0.00257	0.00214							-1.49841	6.91586e-05	-1.43641	1.2		-7.17746	0.05692	-7.14946	1.11194
										1975.12	0.00768	0.01921	0.01224	0.00567	0.00254	0.00432	0.00256	0.00232							-1.49792	-0.000111354	-1.43592	1.19998		-7.17394	0.05613	-7.14594	1.11253
										1975.72	0.00746	0.0191	0.01222	0.00568	0.00294	0.0045	0.00263	0.00227							-1.49743	2.04865e-06	-1.43543	1.2		-7.17043	0.06332	-7.14243	1.11297
										1976.32	0.00685	0.01808	0.01269	0.00572	0.00314	0.00439	0.00267	0.00227							-1.49694	6.32957e-05	-1.43494	1.19998		-7.16692	0.05751	-7.13892	1.11082
										1976.92	0.0086	0.01762	0.01335	0.00613	0.00302	0.00447	0.00265	0.00242							-1.49646	-1.43509e-05	-1.43446	1.19998		-7.16341	0.06208	-7.13541	1.10779
										1977.52	0.00892	0.01672	0.01345	0.00674	0.003	0.00419	0.00275	0.00248							-1.49597	-1.66826e-05	-1.43397	1.2		-7.15989	0.06289	-7.13189	1.10955
										1978.11	0.00966	0.01628	0.01358	0.00706	0.00321	0.00429	0.00284	0.00246							-1.49548	8.46284e-05	-1.43348	1.19999		-7.15638	0.05819	-7.12838	1.11123
										1978.71	0.01101	0.01617	0.01373	0.00736	0.00361	0.00424	0.00286	0.00257							-1.49499	-7.20338e-05	-1.43299	1.20001		-7.15287	0.06049	-7.12487	1.10949
										1979.31	0.01155	0.01506	0.01413	0.00704	0.00379	0.00438	0.00269	0.0025							-1.4945	-1.31189e-05	-1.4325	1.20001		-7.14935	0.07089	-7.12135	1.10822
										1979.91	0.01321	0.01423	0.01368	0.00708	0.00399	0.00442	0.00277	0.00254							-1.49401	3.19382e-05	-1.43201	1.19999		-7.14584	0.06871	-7.11784	1.10835
										1980.51	0.01495	0.01276	0.01334	0.00727	0.00413	0.00413	0.00279	0.00242							-1.49352	3.72003e-05	-1.43152	1.2		-7.14233	0.06893	-7.11433	1.10608
										1981.1	0.01512	0.01045	0.01216	0.00689	0.00406	0.0037	0.00276	0.00224							-1.49303	0.000118054	-1.43103	1.2		-7.13881	0.06087	-7.11081	1.10607
										1981.7	0.01582	0.01028	0.01209	0.00699	0.00398	0.00355	0.00273	0.0021							-1.49254	7.80178e-05	-1.43054	1.20001		-7.1353	0.05669	-7.1073	1.10909
										1982.3	0.01466	0.00992	0.01135	0.00674	0.00364	0.00366	0.00259	0.00195							-1.49205	-1.25609e-05	-1.43005	1.2		-7.13179	0.05106	-7.10379	1.10866
										1982.89	0.01522	0.00965	0.011	0.0066	0.00327	0.00364	0.00246	0.00172							-1.49156	1.3433e-06	-1.42956	1.2		-7.12828	0.05968	-7.10028	1.10904
										1983.49	0.01573	0.00886	0.01039	0.00623	0.00288	0.00363	0.00234	0.00161							-1.49107	-4.84792e-05	-1.42907	1.20001		-7.12476	0.06652	-7.09676	1.10883
										1984.09	0.01766	0.00925	0.01068	0.0064	0.00253	0.00366	0.00217	0.00156							-1.49058	0.000154737	-1.42858	1.2		-7.12125	0.06337	-7.09325	1.10794
										1984.69	0.0165	0.0086	0.00972	0.00612	0.00214	0.00347	0.00206	0.00154							-1.49009	-4.06803e-06	-1.42809	1.2		-7.11774	0.06396	-7.08974	1.10767
										1985.29	0.01661	0.00956	0.00986	0.00574	0.00199	0.00337	0.00188	0.00149							-1.48961	8.1401e-05	-1.42761	1.19999		-7.11422	0.06971	-7.08622	1.10972
										1985.88	0.0146	0.00943	0.00907	0.00553	0.00136	0.00342	0.00166	0.00135							-1.48912	7.41125e-05	-1.42712	1.2		-7.11071	0.08023	-7.08271	1.11267
										1986.48	0.01384	0.0105	0.00898	0.00567	0.00149	0.00345	0.00145	0.0012							-1.48863	5.85669e-05	-1.42663	1.20001		-7.1072	0.07307	-7.0792	1.10853
										1987.08	0.01408	0.01075	0.00963	0.00551	0.00153	0.00341	0.00132	0.00129							-1.48814	-2.13622e-05	-1.42614	1.2		-7.10368	0.07836	-7.07568	1.10921
										1987.67	0.01511	0.01081	0.00914	0.00504	0.00125	0.00329	0.0013	0.00107							-1.48765	-6.14396e-05	-1.42565	1.20002		-7.10017	0.07725	-7.07217	1.11116
										1988.27	0.01431	0.01129	0.00923	0.00517	0.001	0.00316	0.0012	0.000979207							-1.48716	-3.01332e-05	-1.42516	1.19999		-7.09666	0.06735	-7.06866	1.10965
										1988.87	0.01461	0.01178	0.00888	0.00516	0.000943001	0.00312	0.00115	0.000974341							-1.48667	-4.1832e-05	-1.42467	1.20002		-7.09315	0.07343	-7.06515	1.11105
										1989.46	0.0153	0.01191	0.0092	0.00466	0.00143	0.00302	0.00104	0.000875051							-1.48618	-5.45201e-05	-1.42418	1.2		-7.08963	0.07379	-7.06163	1.11063
										1990.06	0.01643	0.01189	0.00918	0.0039	0.00171	0.003	0.000883751	0.00079288							-1.48569	-3.16795e-05	-1.42369	1.19999		-7.08612	0.07048	-7.05812	1.11147
										1990.66	0.01686	0.01285	0.00946	0.00312	0.00178	0.00292	0.000764057	0.000910551							-1.4852	-4.49936e-05	-1.4232	1.19999		-7.08261	0.06804	-7.05461	1.11263
										1991.26	0.01764	0.01284	0.00992	0.00289	0.00221	0.00313	0.000775253	0.000949834							-1.48471	-1.39122e-05	-1.42271	1.2		-7.07909	0.08252	-7.05109	1.11474
										1991.85	0.016	0.01265	0.00985	0.00297	0.00247	0.00297	0.000853946	0.00108							-1.48422	-2.47667e-05	-1.42222	1.19999		-7.07558	0.08669	-7.04758	1.11545
										1992.45	0.01642	0.0123	0.01013	0.00232	0.00262	0.00281	0.000873973	0.00108							-1.48373	6.82745e-05	-1.42173	1.20001		-7.07207	0.08901	-7.04407	1.11638
										1993.05	0.01596	0.01277	0.0098	0.00236	0.0028	0.00283	0.00101	0.00117							-1.48324	3.55272e-05	-1.42124	1.2		-7.06855	0.07206	-7.04055	1.11368
										1993.64	0.01549	0.01271	0.00964	0.00287	0.0032	0.00309	0.00115	0.00131							-1.48276	-4.48008e-05	-1.42076	1.19998		-7.06504	0.06448	-7.03704	1.11068
										1994.24	0.01635	0.0127	0.00974	0.00324	0.00346	0.00351	0.00137	0.00142							-1.48227	-4.58048e-06	-1.42027	1.2		-7.06153	0.06755	-7.03353	1.11027
										1994.84	0.01559	0.01232	0.01012	0.0035	0.00356	0.00373	0.00159	0.0015							-1.48178	6.83327e-05	-1.41978	1.2		-7.05802	0.07655	-7.03002	1.11043
										1995.43	0.01453	0.01175	0.0096	0.00423	0.00375	0.00386	0.00175	0.00171							-1.48129	-0.000112044	-1.41929	1.2		-7.0545	0.06837	-7.0265	1.11089
										1996.03	0.0141	0.01206	0.00958	0.00456	0.00384	0.00409	0.00185	0.00189							-1.4808	-7.10315e-05	-1.4188	1.2		-7.05099	0.06427	-7.02299	1.1109
										1996.62	0.01258	0.01084	0.00872	0.00447	0.00355	0.00428	0.00199	0.00199							-1.48031	7.80722e-05	-1.41831	1.20002		-7.04748	0.06167	-7.01948	1.10992
										1997.22	0.01323	0.01135	0.00833	0.00464	0.00343	0.0046	0.00194	0.00205							-1.47982	-6.99506e-05	-1.41782	1.20002		-7.04396	0.07446	-7.01596	1.10963
										1997.82	0.0134	0.01073	0.00853	0.00541	0.00314	0.00488	0.00201	0.00216							-1.47933	5.98748e-05	-1.41733	1.2		-7.04045	0.08171	-7.01245	1.11028
										1998.41	0.01256	0.00997	0.00897	0.00561	0.00322	0.00491	0.00201	0.0023							-1.47884	-0.000112943	-1.41684	1.2		-7.03694	0.08345	-7.00894	1.11311
										1999.01	0.01273	0.01024	0.00925	0.00568	0.00297	0.0049	0.00216	0.00243							-1.47835	-2.06865e-05	-1.41635	1.19999		-7.03342	0.07892	-7.00542	1.11043
										1999.61	0.0127	0.00999	0.00924	0.00587	0.00254	0.00484	0.00207	0.00237							-1.47786	-1.40176e-05	-1.41586	1.19999		-7.02991	0.07208	-7.00191	1.10873
										2000.2	0.01156	0.00946	0.00937	0.0062	0.0025	0.00486	0.00202	0.0024							-1.47737	-3.58545e-05	-1.41537	1.2		-7.0264	0.07939	-6.9984	1.10803
										2000.8	0.01104	0.00913	0.00942	0.00614	0.0023	0.00487	0.00201	0.00226							-1.47688	1.5738e-05	-1.41488	1.20002		-7.02289	0.09287	-6.99489	1.10868
										2001.39	0.01096	0.00899	0.01025	0.00546	0.00277	0.00468	0.0019	0.00216							-1.47639	2.30914e-05	-1.41439	1.2		-7.01937	0.08218	-6.99137	1.11111
										2001.99	0.00987	0.00934	0.01042	0.00525	0.00282	0.00448	0.00184	0.00209							-1.47591	5.83506e-05	-1.41391	1.20001		-7.01586	0.07268	-6.98786	1.11059
										2002.58	0.00858	0.01002	0.0108	0.00508	0.00273	0.00438	0.00174	0.00202							-1.47542	-4.72897e-05	-1.41342	1.20001		-7.01235	0.07128	-6.98435	1.1102
										2003.18	0.00822	0.01016	0.01084	0.00467	0.0031	0.00406	0.00163	0.00197							-1.47493	-9.19911e-05	-1.41293	1.20001		-7.00883	0.07785	-6.98083	1.10979
										2003.78	0.00614	0.00992	0.01106	0.00425	0.00314	0.00394	0.00146	0.00183							-1.47444	-8.92146e-05	-1.41244	1.19999		-7.00532	0.07964	-6.97732	1.1102
										2004.37	0.00584	0.00945	0.01082	0.00343	0.00358	0.00374	0.00137	0.00176							-1.47395	-5.48712e-05	-1.41195	1.2		-7.00181	0.06906	-6.97381	1.11262
										2004.97	0.00598	0.0094	0.01075	0.00363	0.00401	0.00372	0.00139	0.00174							-1.47346	1.71365e-05	-1.41146	1.20001		-6.99829	0.06389	-6.97029	1.1114
										2005.56	0.00666	0.00899	0.01071	0.00407	0.00435	0.00374	0.00135	0.00165							-1.47297	-1.99654e-05	-1.41097	1.2		-6.99478	0.06634	-6.96678	1.11032
										2006.16	0.00702	0.01055	0.0115	0.00465	0.00438	0.00397	0.00132	0.00155							-1.47248	-0.000153182	-1.41048	1.2		-6.99127	0.07284	-6.96327	1.11024
										2006.75	0.00584	0.01106	0.0111	0.00487	0.00447	0.00385	0.00131	0.00152							-1.47199	0.000135277	-1.40999	1.2		-6.98776	0.06356	-6.95976	1.112
										2007.35	0.00545	0.01106	0.00995	0.0049	0.00464	0.00377	0.00126	0.00151							-1.4715	0.000168893	-1.4095	1.2		-6.98424	0.05878	-6.95624	1.11203
										2007.94	0.00733	0.01154	0.00943	0.0046	0.00477	0.00362	0.00124	0.00147							-1.47101	-1.96935e-06	-1.40901	1.19999		-6.98073	0.06459	-6.95273	1.11073
										2008.54	0.00869	0.0118	0.00936	0.00483	0.00467	0.00383	0.0012	0.00152							-1.47052	5.569e-05	-1.40852	1.20002		-6.97722	0.05737	-6.94922	1.11298
										2009.13	0.01093	0.01252	0.00963	0.00512	0.00468	0.00368	0.00116	0.00164							-1.47003	-3.20944e-05	-1.40803	1.20001		-6.9737	0.04708	-6.9457	1.11172
										2009.73	0.01138	0.01253	0.01044	0.00575	0.00419	0.00376	0.00126	0.00181							-1.46954	-1.97005e-07	-1.40754	1.19999		-6.97019	0.04495	-6.94219	1.10893
										2010.32	0.01249	0.01312	0.01043	0.00606	0.00454	0.00391	0.00131	0.00197							-1.46906	-1.96966e-05	-1.40706	1.2		-6.96668	0.05311	-6.93868	1.1097
										2010.92	0.0132	0.01451	0.01032	0.00625	0.00432	0.00395	0.00145	0.00213							-1.46857	-0.000117273	-1.40657	1.20001		-6.96316	0.06303	-6.93516	1.10757
										2011.51	0.01412	0.01436	0.01052	0.00625	0.0037	0.00404	0.00143	0.00228							-1.46808	-7.49255e-05	-1.40608	1.2		-6.95965	0.06807	-6.93165	1.10845
										2012.11	0.01604	0.01517	0.01108	0.00659	0.00383	0.00423	0.00169	0.00239							-1.46759	-2.17356e-05	-1.40559	1.20001		-6.95614	0.06505	-6.92814	1.11141
										2012.7	0.01665	0.01641	0.01136	0.00688	0.00371	0.0042	0.00181	0.00246							-1.4671	6.33855e-06	-1.4051	1.2		-6.95263	0.06437	-6.92463	1.1111
										2013.3	0.01599	0.01704	0.01164	0.00649	0.00412	0.0041	0.00188	0.00265							-1.46661	-2.74296e-06	-1.40461	1.2		-6.94911	0.05904	-6.92111	1.11016
										2013.89	0.01673	0.01752	0.01194	0.00684	0.00409	0.00408	0.00198	0.00278							-1.46612	-2.61365e-05	-1.40412	1.2		-6.9456	0.06973	-6.9176	1.11081
										2014.48	0.01611	0.01746	0.01181	0.0066	0.00392	0.00402	0.00196	0.0029							-1.46563	-9.98815e-05	-1.40363	1.19998		-6.94209	0.07545	-6.91409	1.10834
										2015.08	0.01537	0.01755	0.01183	0.00596	0.00423	0.00393	0.00201	0.00299							-1.46514	0.000104999	-1.40314	1.2		-6.93857	0.08849	-6.91057	1.10761
										2015.67	0.01254	0.0164	0.01231	0.0062	0.00399	0.00417	0.00203	0.00295							-1.46465	-2.6689e-05	-1.40265	1.20001		-6.93506	0.08024	-6.90706	1.11143
										2016.27	0.01203	0.01613	0.01247	0.00617	0.00422	0.00396	0.0022	0.00295							-1.46416	-3.19466e-05	-1.40216	1.19999		-6.93155	0.07221	-6.90355	1.11139
										2016.86	0.01149	0.01624	0.01344	0.00654	0.00429	0.00381	0.00232	0.00278							-1.46367	9.25455e-06	-1.40167	1.19999		-6.92803	0.06509	-6.90003	1.10874
										2017.46	0.01067	0.0161	0.01357	0.00706	0.00438	0.00368	0.00233	0.00265							-1.46318	5.00502e-05	-1.40118	1.19999		-6.92452	0.06664	-6.89652	1.10836
										2018.05	0.00863	0.01577	0.01333	0.00732	0.00422	0.00355	0.00232	0.00247							-1.46269	9.15466e-05	-1.40069	1.20001		-6.92101	0.05881	-6.89301	1.1128
										2018.65	0.00838	0.01531	0.01274	0.00719	0.00419	0.00326	0.00228	0.00234							-1.46221	-1.6752e-05	-1.40021	1.2		-6.9175	0.05234	-6.8895	1.1154
										2019.24	0.00751	0.01481	0.01207	0.00705	0.00441	0.00326	0.00218	0.0021							-1.46172	-3.11122e-05	-1.39972	1.19999		-6.91398	0.06116	-6.88598	1.11193
										2019.83	0.00799	0.01427	0.01151	0.00686	0.00436	0.0032	0.00197	0.00194							-1.46123	1.38599e-05	-1.39923	1.20002		-6.91047	0.06222	-6.88247	1.11055
										2020.43	0.00737	0.01459	0.0121	0.0069	0.00428	0.00333	0.00184	0.00173							-1.46074	-3.15624e-05	-1.39874	1.19999		-6.90696	0.05909	-6.87896	1.10846
										2021.02	0.0081	0.01483	0.01233	0.00706	0.00414	0.00316	0.00169	0.00157							-1.46025	-6.4724e-05	-1.39825	1.20003		-6.90344	0.06182	-6.87544	1.10868
										2021.62	0.00786	0.01465	0.01249	0.00702	0.00359	0.00319	0.00159	0.00139							-1.45976	4.23696e-05	-1.39776	1.19999		-6.89993	0.06501	-6.87193	1.11023
										2022.21	0.0098	0.0152	0.01268	0.00706	0.00382	0.00322	0.0015	0.00134							-1.45927	4.54328e-05	-1.39727	1.19999		-6.89642	0.06111	-6.86842	1.11007
										2022.8	0.01004	0.01591	0.01258	0.00646	0.00339	0.00282	0.0013	0.00122							-1.45878	-1.19831e-05	-1.39678	1.2		-6.8929	0.0633	-6.8649	1.10829
										2023.4	0.01202	0.01696	0.01343	0.00623	0.00299	0.00269	0.00128	0.00117							-1.45829	-2.28857e-05	-1.39629	1.19998		-6.88939	0.06337	-6.86139	1.10898
										2023.99	0.01444	0.01863	0.01377	0.00683	0.00294	0.00264	0.00134	0.00129							-1.4578	3.55002e-05	-1.3958	1.19999		-6.88588	0.06433	-6.85788	1.1088
										2024.58	0.01428	0.01946	0.01372	0.00641	0.00269	0.00269	0.00126	0.0015							-1.45731	1.68516e-05	-1.39531	1.20001		-6.88237	0.06671	-6.85437	1.1095
										2025.18	0.01514	0.02009	0.01337	0.00606	0.00295	0.00287	0.00138	0.00166							-1.45682	-1.9267e-05	-1.39482	1.19999		-6.87885	0.05587	-6.85085	1.10972
										2025.77	0.01752	0.02026	0.01435	0.00649	0.0032	0.00289	0.00156	0.00182							-1.45633	-0.000102173	-1.39433	1.20001		-6.87534	0.06058	-6.84734	1.11079
										2026.36	0.01732	0.02117	0.01489	0.00673	0.00333	0.00307	0.00173	0.00207							-1.45584	2.90515e-05	-1.39384	1.2		-6.87183	0.0643	-6.84383	1.11179
										2026.96	0.0163	0.02212	0.01484	0.00685	0.00347	0.00323	0.00203	0.00222							-1.45536	2.03722e-05	-1.39336	1.2		-6.86831	0.06415	-6.84031	1.11105
										2027.55	0.01654	0.02238	0.01527	0.00765	0.0032	0.00339	0.0022	0.00239							-1.45487	6.19128e-06	-1.39287	1.2		-6.8648	0.0627	-6.8368	1.10872
										2028.14	0.01801	0.02434	0.01547	0.00804	0.00371	0.00339	0.00242	0.00268							-1.45438	-1.11755e-05	-1.39238	1.19999		-6.86129	0.0641	-6.83329	1.10884
										2028.74	0.01758	0.0242	0.01551	0.00833	0.00392	0.0034	0.00255	0.00281							-1.45389	3.04392e-05	-1.39189	1.2		-6.85777	0.06735	-6.82977	1.10658
										2029.33	0.01783	0.02428	0.01535	0.00849	0.00408	0.00353	0.00267	0.00303							-1.4534	-6.17282e-05	-1.3914	1.19998		-6.85426	0.07506	-6.82626	1.10662
										2029.92	0.01766	0.02456	0.01471	0.00861	0.00412	0.00357	0.00276	0.00309							-1.45291	-4.15763e-05	-1.39091	1.19999		-6.85075	0.07794	-6.82275	1.10896
										2030.52	0.01846	0.02525	0.01493	0.00854	0.00477	0.00381	0.00287	0.00326							-1.45242	2.30528e-05	-1.39042	1.2		-6.84724	0.07227	-6.81924	1.11113
										2031.11	0.01854	0.02463	0.0145	0.00824	0.00503	0.00387	0.00289	0.00326							-1.45193	-6.53406e-07	-1.38993	1.2		-6.84372	0.05819	-6.81572	1.10858
										2031.7	0.01922	0.0249	0.01457	0.00811	0.00489	0.00384	0.00282	0.00337							-1.45144	0.000124062	-1.38944	1.19999		-6.84021	0.05328	-6.81221	1.1119
										2032.3	0.02043	0.026	0.01462	0.00782	0.00496	0.00386	0.00271	0.00336							-1.45095	-3.51359e-05	-1.38895	1.19998		-6.8367	0.05406	-6.8087	1.1103
										2032.89	0.02164	0.02626	0.01441	0.00764	0.00492	0.00373	0.00261	0.0033							-1.45046	5.93931e-05	-1.38846	1.2		-6.83318	0.0622	-6.80518	1.10659
										2033.48	0.02158	0.02571	0.01409	0.00736	0.00443	0.00365	0.00248	0.00332							-1.44997	4.44141e-05	-1.38797	1.2		-6.82967	0.06799	-6.80167	1.10945
										2034.07	0.02247	0.02573	0.01435	0.00707	0.00437	0.00346	0.0024	0.00323							-1.44948	-6.41294e-05	-1.38748	1.2		-6.82616	0.06678	-6.79816	1.11041
										2034.67	0.02325	0.0257	0.01401	0.00631	0.00414	0.00314	0.0022	0.00314							-1.44899	-2.71207e-05	-1.38699	1.19999		-6.82264	0.0703	-6.79464	1.10856
										2035.26	0.0242	0.02551	0.01395	0.00614	0.00403	0.00286	0.00222	0.00303							-1.44851	-5.48478e-05	-1.38651	1.19998		-6.81913	0.07849	-6.79113	1.10788
										2035.85	0.02487	0.02481	0.01426	0.00567	0.00407	0.00287	0.00209	0.00305							-1.44802	-0.000129681	-1.38602	1.19999		-6.81562	0.08719	-6.78762	1.11226
										2036.44	0.02377	0.02388	0.01461	0.00495	0.00428	0.00291	0.00207	0.00291							-1.44753	-0.000106088	-1.38553	1.20001		-6.81211	0.08259	-6.78411	1.11223
										2037.04	0.02624	0.02409	0.0144	0.0052	0.0046	0.00295	0.0021	0.00278							-1.44704	0.000103384	-1.38504	1.19999		-6.80859	0.07496	-6.78059	1.11128
										2037.63	0.02669	0.02384	0.01534	0.00505	0.00459	0.00298	0.0021	0.00271							-1.44655	-5.42281e-05	-1.38455	1.20001		-6.80508	0.07643	-6.77708	1.10877
										2038.22	0.02662	0.02413	0.01569	0.00554	0.00449	0.00312	0.00206	0.00272							-1.44606	3.19214e-05	-1.38406	1.20001		-6.80157	0.07049	-6.77357	1.11001
										2038.81	0.02639	0.02467	0.01467	0.00558	0.00443	0.00334	0.00199	0.00261							-1.44557	7.71133e-05	-1.38357	1.20001		-6.79805	0.07383	-6.77005	1.11149
										2039.4	0.02753	0.02487	0.01493	0.0059	0.00438	0.00334	0.00183	0.00242							-1.44508	1.69273e-05	-1.38308	1.19999		-6.79454	0.06749	-6.76654	1.11222
										2040	0.02962	0.02599	0.01553	0.00632	0.00477	0.00338	0.00176	0.00238							-1.44459	-8.32078e-05	-1.38259	1.20001		-6.79103	0.05914	-6.76303	1.11101
										2040.59	0.03002	0.0254	0.01557	0.00644	0.00489	0.00332	0.00178	0.00224							-1.4441	1.77187e-05	-1.3821	1.20001		-6.78751	0.05977	-6.75951	1.10963
										2041.18	0.0286	0.02567	0.01535	0.00699	0.00474	0.00326	0.00174	0.00216							-1.44361	2.04503e-05	-1.38161	1.19999		-6.784	0.06057	-6.756	1.11036
										2041.77	0.02861	0.02666	0.01453	0.00715	0.00499	0.00329	0.00182	0.00203							-1.44312	5.83331e-05	-1.38112	1.19999		-6.78049	0.05849	-6.75249	1.11053
										2042.36	0.03004	0.02656	0.01439	0.00727	0.00479	0.00329	0.00188	0.00203							-1.44263	-1.43919e-05	-1.38063	1.2		-6.77698	0.05481	-6.74898	1.11037
										2042.96	0.03206	0.02663	0.01443	0.00739	0.00441	0.00338	0.00189	0.002							-1.44214	-4.94526e-05	-1.38014	1.20001		-6.77346	0.05733	-6.74546	1.10803
										2043.55	0.03316	0.02698	0.01388	0.00759	0.00407	0.00357	0.00182	0.0021							-1.44166	1.45909e-05	-1.37966	1.20001		-6.76995	0.0775	-6.74195	1.10702
										2044.14	0.03569	0.027	0.01335	0.00772	0.00384	0.0037	0.00177	0.00226							-1.44117	0.000117385	-1.37917	1.19999		-6.76644	0.0851	-6.73844	1.10697
										2044.73	0.03566	0.02655	0.01337	0.00788	0.00365	0.00372	0.00189	0.00226							-1.44068	2.80109e-05	-1.37868	1.20001		-6.76292	0.06504	-6.73492	1.10903
										2045.32	0.03574	0.02578	0.01303	0.00832	0.00335	0.00377	0.00193	0.00235							-1.44019	0.000101154	-1.37819	1.2		-6.75941	0.06223	-6.73141	1.1085
										2045.91	0.03642	0.02473	0.01356	0.00822	0.00324	0.00366	0.00209	0.00236							-1.4397	-6.64689e-05	-1.3777	1.20001		-6.7559	0.06151	-6.7279	1.11115
										2046.51	0.03743	0.02418	0.01326	0.00741	0.00349	0.00351	0.00208	0.00251							-1.43921	-2.60318e-05	-1.37721	1.20001		-6.75238	0.0702	-6.72438	1.11134
										2047.1	0.03742	0.02384	0.01391	0.00773	0.00367	0.0036	0.00211	0.00267							-1.43872	-5.28973e-05	-1.37672	1.20002		-6.74887	0.06227	-6.72087	1.10888
										2047.69	0.0369	0.02266	0.01391	0.00755	0.00396	0.00373	0.00216	0.00277							-1.43823	2.44142e-05	-1.37623	1.2		-6.74536	0.05963	-6.71736	1.11211
										2048.28	0.039	0.02176	0.01334	0.0076	0.00379	0.0037	0.0023	0.00286							-1.43774	7.02792e-05	-1.37574	1.20002		-6.74185	0.07164	-6.71385	1.11042
										2048.87	0.04138	0.02158	0.01257	0.00768	0.00393	0.00361	0.00223	0.00294							-1.43725	2.47104e-05	-1.37525	1.20002		-6.73833	0.06859	-6.71033	1.10978
										2049.46	0.04232	0.02111	0.01259	0.00733	0.00377	0.00341	0.00223	0.00282							-1.43676	5.05644e-05	-1.37476	1.2		-6.73482	0.05827	-6.70682	1.11128
										2050.05	0.04386	0.02049	0.01235	0.00723	0.00402	0.00314	0.00216	0.00259							-1.43627	6.92355e-06	-1.37427	1.20001		-6.73131	0.07343	-6.70331	1.10902
										2050.64	0.04523	0.02132	0.01152	0.0067	0.00407	0.00324	0.00206	0.00243							-1.43578	0.000115675	-1.37378	1.20002		-6.72779	0.08074	-6.69979	1.10572
										2051.24	0.04686	0.02191	0.0119	0.0066	0.00417	0.00283	0.00196	0.00219							-1.43529	2.65382e-05	-1.37329	1.19999		-6.72428	0.07321	-6.69628	1.1066
										2051.83	0.04853	0.02272	0.01191	0.00633	0.00407	0.00258	0.00186	0.00212							-1.43481	-5.59791e-05	-1.37281	1.20001		-6.72077	0.06552	-6.69277	1.10967
										2052.42	0.04858	0.02288	0.01112	0.00613	0.00435	0.00231	0.0018	0.00193							-1.43432	-8.30889e-05	-1.37232	1.20002		-6.71725	0.06519	-6.68925	1.11448
										2053.01	0.04765	0.02294	0.0106	0.00585	0.00439	0.00205	0.00169	0.00175							-1.43383	6.63826e-06	-1.37183	1.2		-6.71374	0.06697	-6.68574	1.11194
										2053.6	0.05082	0.02393	0.01052	0.0053	0.00495	0.00181	0.00164	0.00155							-1.43334	-1.85316e-05	-1.37134	1.20001		-6.71023	0.08366	-6.68223	1.10841
										2054.19	0.05364	0.02378	0.01104	0.00522	0.00481	0.00175	0.00161	0.00159							-1.43285	-4.25329e-05	-1.37085	1.20001		-6.70672	0.08664	-6.67872	1.11105
										2054.78	0.05553	0.02437	0.01174	0.0049	0.00531	0.00195	0.00158	0.00163							-1.43236	8.27775e-06	-1.37036	1.2		-6.7032	0.08358	-6.6752	1.11156
										2055.37	0.05615	0.02414	0.01165	0.00514	0.00553	0.0019	0.00156	0.00163							-1.43187	-8.7827e-05	-1.36987	1.2		-6.69969	0.08252	-6.67169	1.11291
										2055.96	0.05821	0.02526	0.01226	0.00524	0.00566	0.0018	0.00172	0.00177							-1.43138	-2.67468e-05	-1.36938	1.19999		-6.69618	0.08508	-6.66818	1.11126
										2056.55	0.05856	0.0253	0.0125	0.00554	0.00613	0.00198	0.00185	0.00182							-1.43089	-5.86985e-05	-1.36889	1.2		-6.69266	0.08422	-6.66466	1.11013
										2057.14	0.05883	0.02462	0.01303	0.00553	0.00598	0.00212	0.00194	0.00195							-1.4304	-2.37992e-05	-1.3684	1.2		-6.68915	0.08278	-6.66115	1.11092
										2057.73	0.05994	0.02437	0.01376	0.0056	0.00598	0.00209	0.00203	0.00223							-1.42991	-0.000123507	-1.36791	1.2		-6.68564	0.08547	-6.65764	1.11106
										2058.32	0.06007	0.02429	0.01323	0.00557	0.00606	0.0021	0.00209	0.00248							-1.42942	-0.000187842	-1.36742	1.19998		-6.68212	0.0761	-6.65412	1.11194
										2058.91	0.05939	0.02431	0.01306	0.00667	0.00616	0.00246	0.00219	0.00278							-1.42893	-8.11624e-05	-1.36693	1.20001		-6.67861	0.07081	-6.65061	1.11222
										2059.5	0.0605	0.02445	0.01273	0.00728	0.00623	0.00247	0.00236	0.00291							-1.42844	2.20955e-05	-1.36644	1.20001		-6.6751	0.07269	-6.6471	1.11235
										2060.09	0.06171	0.0241	0.0132	0.00762	0.0058	0.0026	0.00252	0.00304							-1.42796	0.000115768	-1.36596	1.19999		-6.67159	0.06206	-6.64359	1.1125
										2060.68	0.062	0.02421	0.0133	0.00811	0.00576	0.00259	0.00258	0.00307							-1.42747	-0.000156825	-1.36547	1.2		-6.66807	0.06792	-6.64007	1.11021
										2061.27	0.06283	0.02401	0.01328	0.00868	0.00549	0.00261	0.00275	0.00307							-1.42698	-7.85811e-05	-1.36498	1.2		-6.66456	0.07828	-6.63656	1.109
										2061.86	0.0645	0.02537	0.01366	0.00913	0.00562	0.00273	0.00276	0.00313							-1.42649	-2.96852e-05	-1.36449	1.20002		-6.66105	0.0708	-6.63305	1.10743
										2062.45	0.06545	0.02611	0.0138	0.00996	0.00522	0.00296	0.00277	0.00326							-1.426	0.000180896	-1.364	1.19999		-6.65753	0.06125	-6.62953	1.10841
										2063.04	0.06679	0.02597	0.01356	0.01028	0.00499	0.00278	0.00277	0.00322							-1.42551	-0.000130857	-1.36351	1.20001		-6.65402	0.06367	-6.62602	1.11123
										2063.63	0.06792	0.02667	0.0139	0.01098	0.00505	0.00293	0.00285	0.0032							-1.42502	-9.03032e-06	-1.36302	1.20001		-6.65051	0.07943	-6.62251	1.11296
										2064.22	0.06915	0.0265	0.014	0.01123	0.00547	0.00301	0.00291	0.00311							-1.42453	5.78577e-05	-1.36253	1.19998		-6.64699	0.07705	-6.61899	1.11324
										2064.81	0.07201	0.02708	0.01468	0.01142	0.00583	0.00299	0.00285	0.00312							-1.42404	3.91624e-05	-1.36204	1.20002		-6.64348	0.05398	-6.61548	1.11211
										2065.4	0.07489	0.0276	0.01527	0.01214	0.00614	0.00289	0.00287	0.00317							-1.42355	0.000108076	-1.36155	1.2		-6.63997	0.05502	-6.61197	1.11184
										2065.99	0.07558	0.02769	0.01578	0.01223	0.0061	0.00311	0.00293	0.00316							-1.42306	8.55784e-05	-1.36106	1.19999		-6.63646	0.07397	-6.60846	1.10914
										2066.58	0.07811	0.0278	0.01671	0.01246	0.00628	0.00309	0.00291	0.0031							-1.42257	-4.89802e-05	-1.36057	1.2		-6.63294	0.08226	-6.60494	1.10731
										2067.17	0.0778	0.02771	0.01675	0.01271	0.00629	0.00304	0.00286	0.00301							-1.42208	0.000100516	-1.36008	1.2		-6.62943	0.07303	-6.60143	1.10711
										2067.76	0.07902	0.02822	0.0172	0.0127	0.00654	0.00302	0.00282	0.00296							-1.42159	-5.05172e-05	-1.35959	1.2		-6.62592	0.07872	-6.59792	1.10673
										2068.35	0.07965	0.02692	0.01736	0.01264	0.00676	0.0032	0.00273	0.0028							-1.42111	-2.40915e-05	-1.35911	1.19998		-6.6224	0.06544	-6.5944	1.11184
										2068.94	0.07975	0.02706	0.01767	0.01182	0.00649	0.00305	0.00253	0.00266							-1.42062	3.36719e-05	-1.35862	1.2		-6.61889	0.06951	-6.59089	1.11298
										2069.53	0.08163	0.02758	0.01783	0.01215	0.00677	0.003	0.00234	0.00261							-1.42013	-3.8232e-05	-1.35813	1.19998		-6.61538	0.07851	-6.58738	1.11245
										2070.12	0.08112	0.02845	0.01758	0.01211	0.00673	0.00303	0.00231	0.00247							-1.41964	2.35592e-05	-1.35764	1.20001		-6.61187	0.07393	-6.58387	1.10939
										2070.7	0.08025	0.02946	0.01766	0.0122	0.00688	0.00307	0.00214	0.00233							-1.41915	-5.0621e-05	-1.35715	1.20001		-6.60835	0.06851	-6.58035	1.11008
										2071.29	0.08105	0.0299	0.01876	0.012	0.0068	0.00318	0.00207	0.00223							-1.41866	3.9448e-05	-1.35666	1.19998		-6.60484	0.07069	-6.57684	1.11115
										2071.88	0.08081	0.03021	0.01947	0.01163	0.00666	0.00331	0.00197	0.00214							-1.41817	2.77078e-05	-1.35617	1.2		-6.60133	0.05675	-6.57333	1.10884
										2072.47	0.08221	0.03116	0.01987	0.01174	0.0068	0.00344	0.00176	0.00213							-1.41768	-6.99799e-06	-1.35568	1.2		-6.59781	0.05276	-6.56981	1.1067
										2073.06	0.08495	0.03244	0.01998	0.01223	0.00709	0.00355	0.00175	0.00216							-1.41719	1.01094e-05	-1.35519	1.2		-6.5943	0.06472	-6.5663	1.10668
										2073.65	0.0868	0.03461	0.02015	0.01234	0.00743	0.0038	0.00172	0.00218							-1.4167	9.25984e-05	-1.3547	1.20001		-6.59079	0.07329	-6.56279	1.11075
										2074.24	0.08772	0.03483	0.02071	0.01296	0.00742	0.00406	0.00177	0.00225							-1.41621	-5.46788e-05	-1.35421	1.19999		-6.58727	0.07578	-6.55927	1.11393
										2074.83	0.08993	0.03619	0.02092	0.01334	0.00757	0.00413	0.00186	0.00228							-1.41572	-2.83729e-05	-1.35372	1.2		-6.58376	0.07306	-6.55576	1.11408
										2075.42	0.09136	0.038	0.02149	0.01445	0.00815	0.00437	0.00212	0.00243							-1.41523	2.39691e-06	-1.35323	1.19999		-6.58025	0.06046	-6.55225	1.1128
										2076.01	0.09438	0.03928	0.02158	0.0152	0.00873	0.00459	0.00221	0.00259							-1.41474	0.000130443	-1.35274	1.19999		-6.57674	0.05905	-6.54874	1.11059
										2076.59	0.09747	0.04123	0.02263	0.01671	0.00924	0.00467	0.0023	0.00287							-1.41426	4.18627e-05	-1.35226	1.19997		-6.57322	0.04872	-6.54522	1.11071
										2077.18	0.09922	0.04209	0.02298	0.01742	0.0094	0.00485	0.00246	0.00296							-1.41377	8.84123e-05	-1.35177	1.20001		-6.56971	0.04663	-6.54171	1.1083
										2077.77	0.10032	0.04327	0.02384	0.01819	0.00956	0.00506	0.00268	0.00303							-1.41328	0.000132611	-1.35128	1.20001		-6.5662	0.05119	-6.5382	1.10919
										2078.36	0.10278	0.04391	0.02456	0.01888	0.00958	0.00516	0.00268	0.00311							-1.41279	2.28168e-05	-1.35079	1.2		-6.56268	0.04931	-6.53468	1.10722
										2078.95	0.10547	0.04414	0.02468	0.01975	0.00959	0.00531	0.00272	0.00313							-1.4123	1.68985e-05	-1.3503	1.20001		-6.55917	0.05244	-6.53117	1.10649
										2079.53	0.10893	0.04425	0.02518	0.02012	0.00991	0.0054	0.00274	0.00301							-1.41181	-4.29826e-05	-1.34981	1.19999		-6.55566	0.06785	-6.52766	1.10644
										2080.12	0.11077	0.04494	0.0258	0.02001	0.00979	0.00547	0.00278	0.00297							-1.41132	-2.40704e-05	-1.34932	1.2		-6.55214	0.08256	-6.52414	1.10548
										2080.71	0.11309	0.04666	0.02713	0.02044	0.00957	0.00547	0.00281	0.00294							-1.41083	6.82565e-05	-1.34883	1.2		-6.54863	0.08298	-6.52063	1.10719
										2081.3	0.11538	0.04782	0.02813	0.02122	0.00958	0.00548	0.00292	0.00291							-1.41034	0.000169678	-1.34834	1.2		-6.54512	0.08296	-6.51712	1.10642
										2081.89	0.11634	0.04965	0.02895	0.0211	0.00943	0.00545	0.00298	0.0029							-1.40985	-0.000135875	-1.34785	1.2		-6.54161	0.07824	-6.51361	1.1056
										2082.47	0.11632	0.0507	0.02939	0.02082	0.00926	0.00545	0.003	0.00284							-1.40936	2.33653e-05	-1.34736	1.20001		-6.53809	0.08087	-6.51009	1.10745
										2083.06	0.11857	0.05208	0.0312	0.0208	0.00933	0.0056	0.00316	0.00287							-1.40887	0.000124564	-1.34687	1.20001		-6.53458	0.08284	-6.50658	1.10953
										2083.65	0.12129	0.05299	0.03236	0.02102	0.0092	0.00562	0.00312	0.00284							-1.40838	6.57814e-05	-1.34638	1.20001		-6.53107	0.07256	-6.50307	1.11002
										2084.24	0.12293	0.05407	0.0331	0.02112	0.00937	0.00578	0.00313	0.00279							-1.40789	3.51101e-05	-1.34589	1.19999		-6.52755	0.07528	-6.49955	1.10894
										2084.83	0.1238	0.05504	0.03339	0.02109	0.00972	0.00579	0.00326	0.00277							-1.40741	2.11151e-05	-1.34541	1.20001		-6.52404	0.07328	-6.49604	1.10885
										2085.41	0.12488	0.05658	0.03424	0.02113	0.00981	0.00576	0.00332	0.00268							-1.40692	0.000116671	-1.34492	1.2		-6.52053	0.07591	-6.49253	1.10902
										2086	0.12689	0.05787	0.03502	0.02173	0.00989	0.00568	0.00327	0.00268							-1.40643	6.61177e-05	-1.34443	1.2		-6.51701	0.08925	-6.48901	1.10888
										2086.59	0.12783	0.05963	0.03497	0.02234	0.01041	0.00561	0.00321	0.00266							-1.40594	-1.2805e-05	-1.34394	1.19998		-6.5135	0.08355	-6.4855	1.10607
										2087.18	0.12925	0.06166	0.03567	0.02334	0.01131	0.0056	0.00327	0.00279							-1.40545	-5.06347e-05	-1.34345	1.19999		-6.50999	0.08421	-6.48199	1.10746
										2087.76	0.13173	0.06318	0.03657	0.02412	0.01207	0.00571	0.0032	0.00278							-1.40496	4.43952e-05	-1.34296	1.19999		-6.50648	0.07354	-6.47848	1.1076
										2088.35	0.13336	0.06491	0.03737	0.02491	0.01235	0.00572	0.00323	0.00279							-1.40447	7.36214e-06	-1.34247	1.2		-6.50296	0.06628	-6.47496	1.10807
										2088.94	0.13718	0.06791	0.0384	0.02512	0.01304	0.00582	0.00323	0.00268							-1.40398	-4.02583e-05	-1.34198	1.19999		-6.49945	0.06684	-6.47145	1.10861
										2089.53	0.14025	0.06942	0.0391	0.02591	0.01358	0.00595	0.00333	0.0028							-1.40349	8.50345e-05	-1.34149	1.20001		-6.49594	0.06946	-6.46794	1.1072
										2090.11	0.14487	0.07092	0.04049	0.02651	0.01372	0.00597	0.00321	0.00275							-1.403	-0.000105546	-1.341	1.20002		-6.49242	0.06153	-6.46442	1.10927
										2090.7	0.14941	0.07178	0.04129	0.02745	0.01415	0.00603	0.00325	0.00276							-1.40251	-1.90703e-05	-1.34051	1.2		-6.48891	0.05455	-6.46091	1.11052
										2091.29	0.15098	0.07385	0.0427	0.02752	0.01451	0.006	0.00324	0.00273							-1.40202	-5.67929e-05	-1.34002	1.19999		-6.4854	0.05689	-6.4574	1.11195
										2091.88	0.15444	0.07657	0.04463	0.02872	0.0149	0.00632	0.00338	0.00273							-1.40153	7.10093e-05	-1.33953	1.20001		-6.48188	0.06	-6.45388	1.10973
										2092.46	0.15904	0.07923	0.04646	0.03005	0.01527	0.00649	0.00353	0.00284							-1.40104	0.000118947	-1.33904	1.20001		-6.47837	0.06612	-6.45037	1.10724
										2093.05	0.16338	0.08224	0.04764	0.03133	0.01597	0.00665	0.00366	0.00292							-1.40056	-1.43756e-05	-1.33856	1.19998		-6.47486	0.06982	-6.44686	1.10957
										2093.64	0.16769	0.08538	0.04906	0.03234	0.01661	0.00707	0.00372	0.00301							-1.40007	-3.54334e-05	-1.33807	1.2		-6.47135	0.07253	-6.44335	1.11078
										2094.22	0.17204	0.08765	0.05082	0.03371	0.01689	0.00752	0.00394	0.00308							-1.39958	0.000117303	-1.33758	1.2		-6.46783	0.08612	-6.43983	1.11312
										2094.81	0.17801	0.08978	0.05282	0.03503	0.01718	0.00777	0.00407	0.00328							-1.39909	-5.75375e-05	-1.33709	1.2		-6.46432	0.08346	-6.43632	1.11328
										2095.4	0.18327	0.0919	0.05445	0.03612	0.0176	0.00841	0.00398	0.00357							-1.3986	0.00011382	-1.3366	1.20002		-6.46081	0.08738	-6.43281	1.11137
										2095.98	0.18596	0.09494	0.05542	0.03711	0.01813	0.00873	0.00409	0.00369							-1.39811	-6.5307e-05	-1.33611	1.19999		-6.45729	0.08101	-6.42929	1.11005
										2096.57	0.19062	0.09797	0.05745	0.03823	0.01891	0.00915	0.00419	0.00386							-1.39762	-3.59324e-06	-1.33562	1.19999		-6.45378	0.06898	-6.42578	1.10822
										2097.16	0.19631	0.10134	0.05911	0.03998	0.01943	0.00952	0.00425	0.00404							-1.39713	-0.000129682	-1.33513	1.19999		-6.45027	0.06336	-6.42227	1.10742
										2097.74	0.19956	0.10415	0.05984	0.04135	0.02025	0.01001	0.00432	0.00425							-1.39664	-5.06744e-05	-1.33464	1.20001		-6.44675	0.0663	-6.41875	1.10917
										2098.33	0.20457	0.10769	0.06164	0.04316	0.02141	0.01034	0.0044	0.00453							-1.39615	-2.56182e-05	-1.33415	1.19999		-6.44324	0.07102	-6.41524	1.11047
										2098.91	0.20988	0.11123	0.06353	0.0444	0.02236	0.01062	0.00452	0.00479							-1.39566	-4.8855e-05	-1.33366	1.2		-6.43973	0.08057	-6.41173	1.10698
										2099.5	0.21568	0.1143	0.06591	0.0458	0.02318	0.01091	0.00464	0.00497							-1.39517	-1.99229e-05	-1.33317	1.19999		-6.43622	0.08645	-6.40822	1.10784
										2100.09	0.22357	0.11882	0.06783	0.04728	0.02392	0.01124	0.00482	0.00518							-1.39468	3.48512e-05	-1.33268	1.19999		-6.4327	0.08041	-6.4047	1.11018
										2100.67	0.23258	0.12359	0.07069	0.04821	0.02476	0.01167	0.00501	0.00549							-1.39419	6.7801e-05	-1.33219	1.2		-6.42919	0.08307	-6.40119	1.11168
										2101.26	0.23959	0.126	0.0733	0.04951	0.02517	0.01197	0.0051	0.00584							-1.39371	-4.5248e-05	-1.33171	1.20001		-6.42568	0.08422	-6.39768	1.11144
										2101.85	0.24678	0.13019	0.07628	0.05084	0.02562	0.0121	0.00518	0.00586							-1.39322	-0.000141031	-1.33122	1.19999		-6.42216	0.08768	-6.39416	1.1088
										2102.43	0.25444	0.13394	0.07878	0.05234	0.02654	0.01248	0.00532	0.00608							-1.39273	-0.000109779	-1.33073	1.20001		-6.41865	0.08941	-6.39065	1.10644
										2103.02	0.2631	0.13859	0.08197	0.05383	0.02737	0.01297	0.00551	0.00614							-1.39224	-2.86735e-05	-1.33024	1.19998		-6.41514	0.08123	-6.38714	1.10868
										2103.6	0.27274	0.14386	0.08505	0.05612	0.02849	0.01349	0.00569	0.00626							-1.39175	-2.08981e-05	-1.32975	1.2		-6.41162	0.06456	-6.38362	1.1086
										2104.19	0.28224	0.14826	0.08771	0.05752	0.0293	0.01368	0.00585	0.00647							-1.39126	3.25451e-05	-1.32926	1.19999		-6.40811	0.06079	-6.38011	1.1078
										2104.78	0.29376	0.15407	0.09165	0.05963	0.03042	0.01385	0.00601	0.00655							-1.39077	0.000170442	-1.32877	1.2		-6.4046	0.067	-6.3766	1.10938
										2105.36	0.30384	0.15949	0.09476	0.06181	0.03146	0.01446	0.00619	0.00674							-1.39028	-6.40366e-05	-1.32828	1.19999		-6.40109	0.06559	-6.37309	1.10633
										2105.95	0.31493	0.1648	0.09879	0.06431	0.03272	0.0149	0.00636	0.00699							-1.38979	0.000100005	-1.32779	1.20001		-6.39757	0.06064	-6.36957	1.10749
										2106.53	0.32695	0.17156	0.10232	0.06647	0.03412	0.01526	0.00656	0.00724							-1.3893	1.43358e-05	-1.3273	1.20001		-6.39406	0.05898	-6.36606	1.10795
										2107.12	0.3373	0.17877	0.10593	0.06914	0.03561	0.01607	0.0067	0.00746							-1.38881	-1.45786e-05	-1.32681	1.2		-6.39055	0.06042	-6.36255	1.10931
										2107.7	0.34864	0.18617	0.10942	0.07182	0.0369	0.01653	0.00695	0.00749							-1.38832	9.9975e-05	-1.32632	1.2		-6.38703	0.06791	-6.35903	1.11094
										2108.29	0.36076	0.19382	0.11404	0.07462	0.03865	0.01714	0.00708	0.00757							-1.38783	3.47109e-05	-1.32583	1.2		-6.38352	0.04537	-6.35552	1.11165
										2108.87	0.37224	0.2012	0.11735	0.07773	0.04009	0.01776	0.00727	0.00768							-1.38734	-0.000106579	-1.32534	1.2		-6.38001	0.03762	-6.35201	1.10851
										2109.46	0.3855	0.2091	0.122	0.08072	0.04184	0.01864	0.00749	0.00781							-1.38686	2.08749e-05	-1.32486	1.19999		-6.37649	0.04873	-6.34849	1.10802
										2110.05	0.40088	0.21774	0.12683	0.08434	0.04375	0.01921	0.00769	0.00808							-1.38637	-1.00251e-05	-1.32437	1.19999		-6.37298	0.058	-6.34498	1.11067
										2110.63	0.41543	0.22576	0.13211	0.08774	0.04559	0.02003	0.00784	0.00827							-1.38588	-7.41265e-05	-1.32388	1.2		-6.36947	0.06424	-6.34147	1.11009
										2111.22	0.43085	0.23363	0.13751	0.09078	0.04726	0.02059	0.008	0.00853							-1.38539	2.09793e-05	-1.32339	1.2		-6.36596	0.0653	-6.33796	1.10861
										2111.8	0.447	0.24308	0.1427	0.09423	0.04876	0.0213	0.00823	0.00873							-1.3849	-4.91053e-05	-1.3229	1.2		-6.36244	0.05992	-6.33444	1.11018
										2112.39	0.46223	0.25148	0.14857	0.09749	0.05046	0.02209	0.0084	0.00904							-1.38441	-7.40509e-05	-1.32241	1.19999		-6.35893	0.05541	-6.33093	1.11033
										2112.97	0.4761	0.25821	0.15413	0.10059	0.0521	0.0228	0.00854	0.00918							-1.38392	1.53531e-06	-1.32192	1.20001		-6.35542	0.05261	-6.32742	1.10838
										2113.55	0.49214	0.26693	0.15953	0.10385	0.05387	0.02365	0.00879	0.00944							-1.38343	-6.0938e-05	-1.32143	1.19999		-6.3519	0.05123	-6.3239	1.10854
										2114.14	0.50876	0.27521	0.16564	0.10687	0.05583	0.02439	0.00903	0.00972							-1.38294	-0.000133944	-1.32094	1.20001		-6.34839	0.04944	-6.32039	1.10972
										2114.72	0.52324	0.28268	0.17114	0.10958	0.05755	0.02518	0.00932	0.00982							-1.38245	-7.60283e-05	-1.32045	1.2		-6.34488	0.05177	-6.31688	1.10863
										2115.31	0.53691	0.29082	0.17619	0.11213	0.05909	0.02577	0.00958	0.01023							-1.38196	-4.88007e-05	-1.31996	1.2		-6.34136	0.05919	-6.31336	1.10867
										2115.89	0.55171	0.29756	0.18105	0.11437	0.06056	0.02654	0.00976	0.01054							-1.38147	-0.000225256	-1.31947	1.2		-6.33785	0.05731	-6.30985	1.11254
										2116.48	0.5656	0.30476	0.18602	0.1176	0.06204	0.02727	0.01005	0.0108							-1.38098	-6.39259e-05	-1.31898	1.2		-6.33434	0.06523	-6.30634	1.11204
										2117.06	0.57518	0.31067	0.18915	0.12015	0.06346	0.02779	0.01019	0.01106							-1.38049	7.45379e-05	-1.31849	1.19999		-6.33083	0.05599	-6.30283	1.10814
										2117.65	0.5842	0.31675	0.1927	0.12217	0.06466	0.02803	0.01023	0.01119							-1.38001	6.3917e-05	-1.31801	1.20001		-6.32731	0.06731	-6.29931	1.10743
										2118.23	0.59248	0.32253	0.195	0.12351	0.06557	0.02843	0.0103	0.01121							-1.37952	4.08186e-05	-1.31752	1.19999		-6.3238	0.07946	-6.2958	1.10973
										2118.82	0.59884	0.32718	0.19735	0.12483	0.06614	0.02895	0.01031	0.01133							-1.37903	5.47157e-05	-1.31703	1.19999		-6.32029	0.07452	-6.29229	1.10872
										2119.4	0.60445	0.33078	0.19905	0.12577	0.0663	0.02919	0.01032	0.01126							-1.37854	-3.35341e-06	-1.31654	1.2		-6.31677	0.06861	-6.28877	1.10815
										2119.99	0.60845	0.33437	0.20006	0.12604	0.06679	0.02924	0.01022	0.01119							-1.37805	-2.21392e-05	-1.31605	1.20002		-6.31326	0.07583	-6.28526	1.10891
										2120.57	0.61044	0.33563	0.20032	0.12675	0.06673	0.02961	0.01028	0.0111							-1.37756	2.42818e-05	-1.31556	1.20002		-6.30975	0.06293	-6.28175	1.1062
										2121.15	0.6117	0.33628	0.20073	0.12709	0.06656	0.02977	0.01015	0.01112							-1.37707	-8.96896e-05	-1.31507	1.2		-6.30623	0.06213	-6.27823	1.1058
										2121.74	0.61149	0.33623	0.19973	0.12696	0.06644	0.02945	0.01005	0.01102							-1.37658	-7.88338e-05	-1.31458	1.19999		-6.30272	0.0655	-6.27472	1.1063
										2122.32	0.60823	0.33479	0.19821	0.12611	0.06601	0.02928	0.00989	0.01084							-1.37609	-2.11483e-05	-1.31409	1.19999		-6.29921	0.06453	-6.27121	1.11046
										2122.91	0.60218	0.33251	0.19584	0.12474	0.06493	0.02874	0.00969	0.0107							-1.3756	-0.000105649	-1.3136	1.19999		-6.2957	0.05623	-6.2677	1.11113
										2123.49	0.59632	0.32975	0.19376	0.12381	0.06418	0.0283	0.00964	0.01051							-1.37511	3.19712e-07	-1.31311	1.2		-6.29218	0.05749	-6.26418	1.11304
										2124.07	0.58874	0.32469	0.19049	0.12204	0.06332	0.02796	0.00937	0.01032							-1.37462	4.05582e-06	-1.31262	1.2		-6.28867	0.05671	-6.26067	1.11105
										2124.66	0.58022	0.31941	0.18747	0.11984	0.06198	0.02748	0.00919	0.0102							-1.37413	-1.10776e-06	-1.31213	1.20001		-6.28516	0.04416	-6.25716	1.10779
										2125.24	0.57013	0.31524	0.1843	0.11748	0.06085	0.02687	0.00895	0.01009							-1.37364	7.85643e-05	-1.31164	1.19999		-6.28164	0.05566	-6.25364	1.10876
										2125.83	0.55972	0.30963	0.18113	0.1148	0.05962	0.02619	0.00878	0.00974							-1.37316	1.29458e-05	-1.31116	1.20002		-6.27813	0.06634	-6.25013	1.10824
										2126.41	0.54762	0.30237	0.17709	0.11195	0.05782	0.02573	0.00856	0.00946							-1.37267	7.01571e-05	-1.31067	1.19999		-6.27462	0.06899	-6.24662	1.11239
										2126.99	0.53493	0.29554	0.1731	0.10909	0.05614	0.02487	0.00834	0.00922							-1.37218	-1.38662e-05	-1.31018	1.19999		-6.2711	0.06119	-6.2431	1.11258
										2127.58	0.52404	0.28728	0.16904	0.10665	0.05466	0.02405	0.00805	0.00888							-1.37169	7.15956e-05	-1.30969	1.2		-6.26759	0.05165	-6.23959	1.10691
										2128.16	0.5112	0.27942	0.16452	0.10419	0.05296	0.02296	0.00772	0.00852							-1.3712	2.07721e-05	-1.3092	1.20001		-6.26408	0.05519	-6.23608	1.10741
										2128.74	0.49509	0.27167	0.15969	0.10069	0.05138	0.02196	0.00733	0.00821							-1.37071	-4.41421e-05	-1.30871	1.19999		-6.26057	0.05681	-6.23257	1.10961
										2129.33	0.48172	0.26412	0.15539	0.0979	0.0499	0.0211	0.00708	0.00789							-1.37022	-7.58917e-06	-1.30822	1.19998		-6.25705	0.05572	-6.22905	1.1113
										2129.91	0.46831	0.25599	0.1507	0.09473	0.04867	0.02047	0.00685	0.00773							-1.36973	-1.40417e-05	-1.30773	1.2		-6.25354	0.06658	-6.22554	1.10993
										2130.49	0.45547	0.24834	0.14634	0.09166	0.0472	0.01988	0.00679	0.00753							-1.36924	2.08083e-05	-1.30724	1.19999		-6.25003	0.06092	-6.22203	1.1094
										2131.08	0.44061	0.23995	0.14095	0.08897	0.04541	0.01912	0.00671	0.00734							-1.36875	-5.57379e-05	-1.30675	1.2		-6.24651	0.05602	-6.21851	1.10833
										2131.66	0.4272	0.23247	0.13595	0.08557	0.04418	0.01853	0.00656	0.00725							-1.36826	-6.85735e-06	-1.30626	1.20002		-6.243	0.05827	-6.215	1.10779
										2132.24	0.4125	0.22447	0.13131	0.08353	0.04298	0.01814	0.00655	0.00723							-1.36777	-4.37983e-05	-1.30577	1.2		-6.23949	0.0684	-6.21149	1.1071
										2132.83	0.39841	0.21709	0.12655	0.08025	0.0416	0.01748	0.00629	0.00718							-1.36728	0.000128723	-1.30528	1.20001		-6.23597	0.06705	-6.20797	1.11151
										2133.41	0.3855	0.21008	0.12192	0.07759	0.0405	0.01712	0.00621	0.00699							-1.36679	-3.09855e-05	-1.30479	1.19999		-6.23246	0.07014	-6.20446	1.11291
										2133.99	0.37178	0.20315	0.1177	0.0749	0.0391	0.01685	0.00633	0.0069							-1.36631	4.0878e-05	-1.30431	1.2		-6.22895	0.07925	-6.20095	1.11124
										2134.57	0.35803	0.19631	0.11339	0.07262	0.03803	0.01644	0.00619	0.0068							-1.36582	-7.30896e-05	-1.30382	1.2		-6.22544	0.08165	-6.19744	1.11018
										2135.16	0.34533	0.1907	0.10955	0.07058	0.03707	0.01601	0.00621	0.00677							-1.36533	1.95993e-06	-1.30333	1.2		-6.22192	0.08257	-6.19392	1.11176
										2135.74	0.33161	0.18425	0.10512	0.06835	0.03564	0.01569	0.00603	0.00659							-1.36484	4.39273e-05	-1.30284	1.2		-6.21841	0.08151	-6.19041	1.11356
										2136.32	0.31991	0.17873	0.10168	0.06599	0.03435	0.01545	0.00599	0.00656							-1.36435	0.000121161	-1.30235	1.2		-6.2149	0.0816	-6.1869	1.1127
										2136.91	0.30785	0.1739	0.09824	0.06408	0.03351	0.0151	0.00587	0.0064							-1.36386	-8.49432e-06	-1.30186	1.20001		-6.21138	0.0823	-6.18338	1.11072
										2137.49	0.2975	0.16835	0.09515	0.06253	0.03216	0.01471	0.00579	0.00622							-1.36337	-6.9284e-05	-1.30137	1.19999		-6.20787	0.0852	-6.17987	1.11046
										2138.07	0.28815	0.16213	0.09249	0.06032	0.03108	0.0141	0.00575	0.00607							-1.36288	3.00424e-05	-1.30088	1.19999		-6.20436	0.0791	-6.17636	1.10961
										2138.65	0.27879	0.15681	0.08993	0.05895	0.03059	0.01357	0.00569	0.00585							-1.36239	9.02514e-05	-1.30039	1.20002		-6.20084	0.06615	-6.17284	1.10963
										2139.24	0.27177	0.15111	0.08696	0.05744	0.02975	0.0132	0.00556	0.00571							-1.3619	-2.15304e-05	-1.2999	1.19998		-6.19733	0.07479	-6.16933	1.10979
										2139.82	0.26279	0.14693	0.08478	0.05572	0.0286	0.01273	0.00539	0.00555							-1.36141	-2.87354e-05	-1.29941	1.19999		-6.19382	0.07042	-6.16582	1.10711
										2140.4	0.2537	0.1426	0.08328	0.05425	0.02803	0.01241	0.00533	0.00544							-1.36092	7.19307e-05	-1.29892	1.2		-6.19031	0.0551	-6.16231	1.10788
										2140.98	0.24709	0.13779	0.08119	0.05265	0.02695	0.01203	0.00523	0.00547							-1.36043	2.84277e-05	-1.29843	1.19998		-6.18679	0.05192	-6.15879	1.1081
										2141.57	0.23976	0.13333	0.07858	0.05118	0.02595	0.01174	0.00519	0.00546							-1.35994	-4.7716e-06	-1.29794	1.2		-6.18328	0.05811	-6.15528	1.11085
										2142.15	0.23309	0.12964	0.07684	0.04977	0.02491	0.01154	0.00518	0.0054							-1.35946	-5.57254e-05	-1.29746	1.2		-6.17977	0.06367	-6.15177	1.11371
										2142.73	0.22596	0.12477	0.0746	0.04802	0.02371	0.01127	0.00508	0.00542							-1.35897	-4.00729e-05	-1.29697	1.2		-6.17625	0.07351	-6.14825	1.11248
										2143.31	0.21994	0.12091	0.07326	0.04644	0.02279	0.0109	0.00504	0.00544							-1.35848	-6.28154e-05	-1.29648	1.2		-6.17274	0.09176	-6.14474	1.11265
										2143.89	0.21221	0.11794	0.07108	0.04528	0.0221	0.01058	0.005	0.00537							-1.35799	9.17995e-06	-1.29599	1.2		-6.16923	0.09012	-6.14123	1.11403
										2144.48	0.20684	0.11361	0.06947	0.04346	0.02138	0.0103	0.00495	0.00521							-1.3575	-3.75041e-05	-1.2955	1.20001		-6.16571	0.09149	-6.13771	1.11076
										2145.06	0.20103	0.11018	0.06764	0.04267	0.02092	0.01018	0.00505	0.00496							-1.35701	-4.03227e-06	-1.29501	1.20001		-6.1622	0.07834	-6.1342	1.11016
										2145.64	0.19518	0.10784	0.06547	0.04118	0.02033	0.00996	0.00516	0.00488							-1.35652	-2.55517e-05	-1.29452	1.2		-6.15869	0.06743	-6.13069	1.10967
										2146.22	0.18804	0.10491	0.0631	0.04033	0.01991	0.00954	0.00497	0.00474							-1.35603	-6.16155e-06	-1.29403	1.19999		-6.15518	0.06478	-6.12718	1.11111
										2146.8	0.18097	0.10265	0.061	0.03932	0.01913	0.00915	0.00495	0.0046							-1.35554	-4.12101e-05	-1.29354	1.19999		-6.15166	0.05785	-6.12366	1.11239
										2147.39	0.17521	0.1001	0.05904	0.03801	0.01885	0.00915	0.00485	0.00438							-1.35505	-0.000119385	-1.29305	1.19999		-6.14815	0.06607	-6.12015	1.11328
										2147.97	0.16967	0.09781	0.05723	0.03765	0.01881	0.00909	0.00487	0.00434							-1.35456	5.74387e-05	-1.29256	1.2		-6.14464	0.06461	-6.11664	1.11193
										2148.55	0.16453	0.09645	0.05543	0.03685	0.01877	0.00884	0.00481	0.00422							-1.35407	1.73929e-05	-1.29207	1.2		-6.14112	0.05731	-6.11312	1.11206
										2149.13	0.16029	0.09449	0.0541	0.03644	0.01845	0.00871	0.00475	0.00401							-1.35358	1.34463e-06	-1.29158	1.2		-6.13761	0.06754	-6.10961	1.11229
										2149.71	0.1561	0.09201	0.05314	0.0353	0.01828	0.00844	0.00481	0.00391							-1.35309	-0.000178742	-1.29109	1.2		-6.1341	0.07008	-6.1061	1.11042
										2150.29	0.15325	0.09097	0.05214	0.03511	0.01804	0.00836	0.00477	0.00384							-1.35261	2.48903e-05	-1.29061	1.20002		-6.13058	0.06923	-6.10258	1.11182
										2150.87	0.15038	0.08903	0.05099	0.03465	0.01756	0.00804	0.00473	0.00367							-1.35212	0.000103403	-1.29012	1.19999		-6.12707	0.07463	-6.09907	1.10961
										2151.45	0.14679	0.08757	0.05062	0.03401	0.01742	0.00776	0.00462	0.00361							-1.35163	3.18069e-05	-1.28963	1.20001		-6.12356	0.06068	-6.09556	1.10443
										2152.04	0.1444	0.08632	0.04992	0.03343	0.01721	0.00765	0.00441	0.00362							-1.35114	3.30505e-05	-1.28914	1.2		-6.12005	0.06187	-6.09205	1.10542
										2152.62	0.14265	0.08467	0.04856	0.03246	0.01657	0.00778	0.00424	0.00357							-1.35065	-3.47521e-05	-1.28865	1.19999		-6.11653	0.06899	-6.08853	1.11001
										2153.2	0.14229	0.0829	0.04738	0.03225	0.01613	0.00755	0.00413	0.00361							-1.35016	3.61791e-05	-1.28816	1.20001		-6.11302	0.07017	-6.08502	1.10957
										2153.78	0.13921	0.08109	0.04737	0.03156	0.01568	0.00776	0.00405	0.00362							-1.34967	6.72773e-05	-1.28767	1.20002		-6.10951	0.06843	-6.08151	1.11024
										2154.36	0.13747	0.07868	0.04647	0.03076	0.01531	0.00759	0.00386	0.00342							-1.34918	2.54166e-05	-1.28718	1.2		-6.10599	0.07455	-6.07799	1.11184
										2154.94	0.1344	0.0764	0.0451	0.03048	0.01508	0.00726	0.00372	0.0033							-1.34869	3.82743e-05	-1.28669	1.2		-6.10248	0.07957	-6.07448	1.10823
										2155.52	0.13165	0.07497	0.04356	0.02983	0.01463	0.0071	0.00365	0.00315							-1.3482	-0.000188473	-1.2862	1.19999		-6.09897	0.07869	-6.07097	1.10917
										2156.1	0.13029	0.07234	0.04287	0.02945	0.01438	0.0068	0.00353	0.00293							-1.34771	1.7105e-05	-1.28571	1.2		-6.09545	0.08018	-6.06745	1.11036
										2156.68	0.12635	0.07092	0.0412	0.02866	0.01401	0.00659	0.00339	0.00278							-1.34722	-1.85166e-05	-1.28522	1.20001		-6.09194	0.06591	-6.06394	1.11149
										2157.26	0.12399	0.06901	0.03976	0.02788	0.0134	0.00637	0.00316	0.00284							-1.34673	-0.000147364	-1.28473	1.19997		-6.08843	0.06678	-6.06043	1.11072
										2157.84	0.12081	0.06671	0.03855	0.02666	0.01283	0.00594	0.00296	0.00258							-1.34624	-0.000129442	-1.28424	1.2		-6.08492	0.07227	-6.05692	1.10796
										2158.43	0.11697	0.06567	0.03717	0.02593	0.01245	0.00579	0.00284	0.00228							-1.34576	0.000117202	-1.28376	1.2		-6.0814	0.07361	-6.0534	1.1057
										2159.01	0.11336	0.06519	0.03597	0.02526	0.01233	0.00581	0.00273	0.00217							-1.34527	-4.74822e-05	-1.28327	1.19999		-6.07789	0.0729	-6.04989	1.10753
										2159.59	0.10935	0.06404	0.03478	0.02511	0.0118	0.00566	0.00279	0.00206							-1.34478	6.51587e-05	-1.28278	1.19999		-6.07438	0.07159	-6.04638	1.1099
										2160.17	0.10798	0.06411	0.0343	0.02431	0.01153	0.00556	0.00266	0.00191							-1.34429	-1.30266e-05	-1.28229	1.2		-6.07086	0.0632	-6.04286	1.11365
										2160.75	0.10627	0.06458	0.03432	0.02418	0.01117	0.0054	0.00276	0.00186							-1.3438	7.64728e-06	-1.2818	1.19999		-6.06735	0.07861	-6.03935	1.11546
										2161.33	0.10217	0.06383	0.03415	0.02334	0.01064	0.00501	0.00286	0.00196							-1.34331	-5.83206e-05	-1.28131	1.20001		-6.06384	0.07369	-6.03584	1.11437
										2161.91	0.10318	0.06427	0.03363	0.02334	0.01047	0.00501	0.00298	0.00216							-1.34282	-0.000102594	-1.28082	1.19999		-6.06032	0.06984	-6.03232	1.11247
										2162.49	0.10139	0.06326	0.03339	0.02302	0.01041	0.00493	0.00316	0.00225							-1.34233	0.000144157	-1.28033	1.2		-6.05681	0.06682	-6.02881	1.10738
										2163.07	0.09821	0.06263	0.03271	0.02231	0.01028	0.00485	0.0032	0.00239							-1.34184	-3.2094e-05	-1.27984	1.2		-6.0533	0.06805	-6.0253	1.10935
										2163.65	0.09714	0.06259	0.0328	0.0219	0.01021	0.0049	0.00318	0.00249							-1.34135	-9.15151e-05	-1.27935	1.2		-6.04979	0.05762	-6.02179	1.11297
										2164.23	0.09532	0.06169	0.03297	0.02149	0.01014	0.00515	0.0033	0.00262							-1.34086	-1.64951e-05	-1.27886	1.20001		-6.04627	0.06234	-6.01827	1.11318
										2164.81	0.09428	0.06096	0.03299	0.02143	0.00994	0.00512	0.00348	0.00285							-1.34037	9.03389e-07	-1.27837	1.19998		-6.04276	0.07048	-6.01476	1.11213
										2165.39	0.09095	0.06054	0.03392	0.02133	0.00992	0.00532	0.00353	0.00285							-1.33988	2.08971e-05	-1.27788	1.2		-6.03925	0.08329	-6.01125	1.11122
										2165.97	0.08972	0.05967	0.03339	0.02092	0.00973	0.00519	0.00348	0.00287							-1.33939	5.93461e-05	-1.27739	1.19997		-6.03573	0.07969	-6.00773	1.11217
										2166.55	0.08783	0.05828	0.0333	0.02077	0.00971	0.00495	0.00347	0.00298							-1.33891	-1.22269e-05	-1.27691	1.20001		-6.03222	0.0696	-6.00422	1.11166
										2167.13	0.08614	0.05687	0.03324	0.02084	0.00926	0.00476	0.00364	0.00309							-1.33842	-0.000125718	-1.27642	1.19998		-6.02871	0.07121	-6.00071	1.11155
										2167.71	0.08556	0.05581	0.03279	0.02067	0.00894	0.00457	0.00365	0.00309							-1.33793	-2.68587e-05	-1.27593	1.19999		-6.02519	0.06638	-5.99719	1.10946
										2168.29	0.08368	0.0545	0.03186	0.02022	0.00887	0.00458	0.00373	0.00319							-1.33744	-8.82933e-06	-1.27544	1.19999		-6.02168	0.07163	-5.99368	1.11064
										2168.87	0.08314	0.0521	0.0312	0.02007	0.00873	0.00443	0.00365	0.00308							-1.33695	-4.23106e-06	-1.27495	1.2		-6.01817	0.06868	-5.99017	1.11241
										2169.45	0.08096	0.05052	0.03028	0.01949	0.00835	0.00448	0.00373	0.00287							-1.33646	-0.000104225	-1.27446	1.20001		-6.01466	0.06276	-5.98666	1.11022
										2170.03	0.07931	0.04971	0.02984	0.01985	0.00836	0.00456	0.00365	0.00279							-1.33597	-4.70643e-05	-1.27397	1.19998		-6.01114	0.05509	-5.98314	1.11173
										2170.61	0.0782	0.04877	0.02915	0.01986	0.00848	0.00458	0.00366	0.00275							-1.33548	-5.34463e-05	-1.27348	1.19999		-6.00763	0.06556	-5.97963	1.10953
										2171.18	0.07698	0.04785	0.0289	0.01994	0.00848	0.00471	0.00365	0.00266							-1.33499	-4.11302e-05	-1.27299	1.19998		-6.00412	0.06596	-5.97612	1.1043
										2171.76	0.0773	0.04731	0.02823	0.01978	0.0088	0.00463	0.00345	0.00261							-1.3345	1.88363e-05	-1.2725	1.20002		-6.0006	0.07197	-5.9726	1.10531
										2172.34	0.07658	0.04676	0.02719	0.01965	0.00859	0.00434	0.0035	0.00251							-1.33401	9.13081e-05	-1.27201	1.2		-5.99709	0.05749	-5.96909	1.11033
										2172.92	0.07576	0.04561	0.02637	0.01955	0.00855	0.00441	0.00346	0.00249							-1.33352	-8.95249e-06	-1.27152	1.19999		-5.99358	0.06578	-5.96558	1.10903
										2173.5	0.07638	0.0458	0.02498	0.01989	0.00845	0.00465	0.00345	0.00247							-1.33303	-1.61306e-05	-1.27103	1.20002		-5.99006	0.07215	-5.96206	1.10608
										2174.08	0.07384	0.04437	0.0245	0.01925	0.00856	0.00456	0.00356	0.00236							-1.33254	-8.95831e-05	-1.27054	1.20001		-5.98655	0.08697	-5.95855	1.10516
										2174.66	0.07023	0.0443	0.02353	0.01877	0.00862	0.00449	0.0034	0.0022							-1.33206	1.83272e-05	-1.27006	1.19999		-5.98304	0.08821	-5.95504	1.10621
										2175.24	0.06792	0.04407	0.02373	0.01871	0.00863	0.00462	0.00335	0.00227							-1.33157	-6.85931e-05	-1.26957	1.20001		-5.97953	0.08224	-5.95153	1.10987
										2175.82	0.06625	0.04502	0.02346	0.01849	0.00876	0.00477	0.00331	0.00223							-1.33108	-0.000115051	-1.26908	1.19999		-5.97601	0.0718	-5.94801	1.11261
										2176.39	0.06561	0.04545	0.02275	0.01789	0.00862	0.00472	0.00323	0.00218							-1.33059	-1.12385e-05	-1.26859	1.2		-5.9725	0.06392	-5.9445	1.11108
										2176.97	0.06351	0.04541	0.02252	0.01717	0.00835	0.00473	0.00311	0.0021							-1.3301	-3.64356e-06	-1.2681	1.2		-5.96899	0.04792	-5.94099	1.1108
										2177.55	0.06229	0.04452	0.02198	0.01647	0.00782	0.00465	0.00296	0.00215							-1.32961	-6.11274e-05	-1.26761	1.2		-5.96547	0.05204	-5.93747	1.10849
										2178.13	0.06217	0.04407	0.02195	0.0161	0.00794	0.00441	0.00294	0.00218							-1.32912	7.12843e-05	-1.26712	1.19999		-5.96196	0.05955	-5.93396	1.10856
										2178.71	0.06077	0.04341	0.02079	0.01607	0.00751	0.00436	0.00292	0.00219							-1.32863	2.08888e-05	-1.26663	1.19998		-5.95845	0.05198	-5.93045	1.11173
										2179.29	0.06095	0.04321	0.01988	0.01566	0.00716	0.00436	0.00287	0.00212							-1.32814	-1.3137e-05	-1.26614	1.20001		-5.95493	0.06504	-5.92693	1.1109
										2179.87	0.05837	0.04114	0.01908	0.01551	0.00671	0.00442	0.00279	0.00208							-1.32765	1.16186e-05	-1.26565	1.20001		-5.95142	0.06119	-5.92342	1.10895
										2180.45	0.05723	0.03978	0.01906	0.01515	0.00653	0.00433	0.00266	0.00192							-1.32716	0.000123322	-1.26516	1.19999		-5.94791	0.06988	-5.91991	1.11142
										2181.02	0.05541	0.0387	0.01872	0.01508	0.00597	0.00425	0.00254	0.00189							-1.32667	-5.4875e-05	-1.26467	1.2		-5.9444	0.07243	-5.9164	1.10977
										2181.6	0.05543	0.03749	0.01871	0.01518	0.00595	0.00397	0.00236	0.0018							-1.32618	-5.865e-05	-1.26418	1.20001		-5.94088	0.07184	-5.91288	1.10584
										2182.18	0.05379	0.03627	0.01846	0.01533	0.00578	0.00373	0.00222	0.00165							-1.32569	-0.000191659	-1.26369	1.20001		-5.93737	0.06947	-5.90937	1.10723
										2182.76	0.05249	0.0352	0.01812	0.01472	0.00532	0.00363	0.00202	0.00151							-1.32521	-4.61286e-06	-1.26321	1.19999		-5.93386	0.06331	-5.90586	1.10993
										2183.34	0.05245	0.03478	0.01731	0.01434	0.00499	0.00326	0.00181	0.00138							-1.32472	-4.39382e-05	-1.26272	1.19999		-5.93034	0.06161	-5.90234	1.11078
										2183.91	0.05102	0.0344	0.01698	0.01389	0.0048	0.00298	0.00184	0.00121							-1.32423	-6.99002e-05	-1.26223	1.20001		-5.92683	0.06502	-5.89883	1.10901
										2184.49	0.05039	0.0344	0.01693	0.01361	0.00491	0.00301	0.00186	0.00116							-1.32374	-1.09422e-05	-1.26174	1.2		-5.92332	0.05961	-5.89532	1.11129
										2185.07	0.04725	0.03421	0.01652	0.01313	0.00475	0.00284	0.00181	0.00109							-1.32325	-6.14895e-05	-1.26125	1.2		-5.9198	0.0636	-5.8918	1.11286
										2185.65	0.04648	0.03335	0.01702	0.01257	0.00487	0.00285	0.00199	0.00107							-1.32276	8.73318e-05	-1.26076	1.19999		-5.91629	0.06506	-5.88829	1.11289
										2186.23	0.04485	0.03344	0.01749	0.01254	0.00466	0.00275	0.00197	0.00105							-1.32227	2.40923e-05	-1.26027	1.19999		-5.91278	0.06574	-5.88478	1.11218
										2186.8	0.04241	0.03405	0.01764	0.01262	0.00468	0.00292	0.00217	0.00124							-1.32178	1.36649e-05	-1.25978	1.2		-5.90927	0.06141	-5.88127	1.11524
										2187.38	0.04294	0.03492	0.01744	0.01194	0.00496	0.00296	0.00217	0.00117							-1.32129	-2.5432e-05	-1.25929	1.2		-5.90575	0.05423	-5.87775	1.11577
										2187.96	0.04123	0.03364	0.01743	0.01123	0.00461	0.00286	0.0023	0.00128							-1.3208	1.13781e-05	-1.2588	1.20002		-5.90224	0.05198	-5.87424	1.1113
										2188.54	0.03956	0.03428	0.01805	0.01114	0.00461	0.00292	0.00246	0.00145							-1.32031	-5.15484e-05	-1.25831	1.2		-5.89873	0.06463	-5.87073	1.11271
										2189.11	0.03903	0.03372	0.01829	0.01143	0.0045	0.00284	0.00253	0.00171							-1.31982	2.21587e-05	-1.25782	1.20001		-5.89521	0.06777	-5.86721	1.11372
										2189.69	0.03876	0.03429	0.01769	0.01142	0.00473	0.00298	0.00265	0.00188							-1.31933	-0.000143916	-1.25733	1.2		-5.8917	0.06468	-5.8637	1.11336
										2190.27	0.03858	0.03424	0.0171	0.01159	0.00478	0.00319	0.00266	0.00195							-1.31884	-4.43549e-05	-1.25684	1.20001		-5.88819	0.06519	-5.86019	1.11493
										2190.85	0.03735	0.03295	0.01639	0.01123	0.00471	0.00336	0.00275	0.00197							-1.31836	-7.71214e-05	-1.25636	1.19997		-5.88467	0.06388	-5.85667	1.11672
										2191.43	0.03468	0.03258	0.01602	0.01168	0.00436	0.00341	0.00274	0.00204							-1.31787	3.43398e-05	-1.25587	1.2		-5.88116	0.06158	-5.85316	1.11589
										2192	0.03405	0.03313	0.01553	0.01213	0.00466	0.00322	0.00274	0.00208							-1.31738	0.000120934	-1.25538	1.20001		-5.87765	0.06323	-5.84965	1.10979
										2192.58	0.03253	0.03261	0.01491	0.01264	0.00427	0.00305	0.00264	0.00209							-1.31689	-5.98399e-05	-1.25489	1.20001		-5.87414	0.06323	-5.84614	1.10966
										2193.16	0.03126	0.03133	0.01449	0.01273	0.00405	0.00304	0.00265	0.00204							-1.3164	-1.94397e-05	-1.2544	1.2		-5.87062	0.07634	-5.84262	1.11194
										2193.73	0.03053	0.03033	0.014	0.01263	0.00387	0.00292	0.0026	0.00201							-1.31591	-2.50174e-05	-1.25391	1.20001		-5.86711	0.06448	-5.83911	1.11341
										2194.31	0.03015	0.03065	0.01377	0.01228	0.00339	0.00291	0.00251	0.00201							-1.31542	3.54096e-05	-1.25342	1.2		-5.8636	0.06807	-5.8356	1.11384
										2194.89	0.0281	0.03039	0.01352	0.01166	0.00344	0.00269	0.00239	0.00193							-1.31493	-4.94362e-05	-1.25293	1.19999		-5.86008	0.0757	-5.83208	1.11174
										2195.47	0.02799	0.0304	0.01354	0.01102	0.00365	0.00268	0.00239	0.00193							-1.31444	-6.35662e-05	-1.25244	1.20001		-5.85657	0.07621	-5.82857	1.10898
										2196.04	0.02861	0.02985	0.01368	0.01062	0.00361	0.0026	0.00235	0.00193							-1.31395	6.24049e-05	-1.25195	1.20001		-5.85306	0.06858	-5.82506	1.10786
										2196.62	0.02766	0.02947	0.01373	0.00994	0.00335	0.00268	0.0023	0.00189							-1.31346	3.69072e-05	-1.25146	1.19999		-5.84954	0.0581	-5.82154	1.1106
										2197.2	0.02851	0.02904	0.01451	0.00974	0.00329	0.00272	0.00241	0.00194							-1.31297	-2.74376e-05	-1.25097	1.2		-5.84603	0.07452	-5.81803	1.11211
										2197.77	0.02756	0.02883	0.01456	0.00939	0.00306	0.00259	0.00241	0.002							-1.31248	-4.40906e-05	-1.25048	1.20001		-5.84252	0.06631	-5.81452	1.10965
										2198.35	0.0263	0.02982	0.01456	0.00943	0.00312	0.00287	0.0025	0.00204							-1.31199	5.33118e-05	-1.24999	1.19999		-5.83901	0.05695	-5.81101	1.1098
										2198.93	0.02553	0.02887	0.01421	0.00935	0.00291	0.00279	0.00241	0.00202							-1.31151	-4.27916e-05	-1.24951	1.20001		-5.83549	0.06397	-5.80749	1.1095
										2199.5	0.02466	0.02808	0.01475	0.00953	0.00298	0.00278	0.00255	0.00222							-1.31102	-0.000150517	-1.24902	1.19998		-5.83198	0.06763	-5.80398	1.11024
										2200.08	0.02518	0.02882	0.01531	0.00954	0.00311	0.00292	0.00252	0.00222							-1.31053	-2.96522e-05	-1.24853	1.20001		-5.82847	0.06475	-5.80047	1.10875
										2200.66	0.02427	0.02806	0.0153	0.00958	0.00314	0.00301	0.00244	0.00225							-1.31004	6.02571e-05	-1.24804	1.19999		-5.82495	0.05543	-5.79695	1.1085
										2201.23	0.02451	0.02801	0.01542	0.0097	0.00343	0.00325	0.00242	0.00221							-1.30955	-8.79391e-05	-1.24755	1.20001		-5.82144	0.06087	-5.79344	1.10642
										2201.81	0.02421	0.02748	0.01609	0.01006	0.0036	0.0034	0.00253	0.00226							-1.30906	-0.000192421	-1.24706	1.2		-5.81793	0.07243	-5.78993	1.1059
										2202.39	0.02136	0.02687	0.01599	0.01024	0.00344	0.00348	0.00266	0.00218							-1.30857	4.2618e-06	-1.24657	1.19998		-5.81441	0.08695	-5.78641	1.10726
										2202.96	0.0197	0.02807	0.01553	0.01082	0.00328	0.00363	0.00272	0.00223							-1.30808	-1.32173e-05	-1.24608	1.2		-5.8109	0.08086	-5.7829	1.11002
										2203.54	0.01919	0.02754	0.015	0.01078	0.00335	0.00362	0.00271	0.00231							-1.30759	-2.12269e-05	-1.24559	1.19999		-5.80739	0.07263	-5.77939	1.11073
										2204.11	0.01805	0.02662	0.01473	0.01095	0.00326	0.00392	0.00276	0.00224							-1.3071	9.90651e-05	-1.2451	1.2		-5.80388	0.07375	-5.77588	1.10948
										2204.69	0.01751	0.02498	0.01482	0.01117	0.00311	0.00402	0.00286	0.00222							-1.30661	-5.82616e-05	-1.24461	1.20001		-5.80036	0.07775	-5.77236	1.1088
										2205.26	0.01665	0.02446	0.01469	0.01066	0.00309	0.00407	0.00272	0.00222							-1.30612	4.86578e-06	-1.24412	1.2		-5.79685	0.07154	-5.76885	1.10942
										2205.84	0.01502	0.02418	0.01502	0.0101	0.00303	0.00395	0.00255	0.00213							-1.30563	-3.80709e-05	-1.24363	1.2		-5.79334	0.07065	-5.76534	1.10765
										2206.42	0.01442	0.02283	0.01466	0.00972	0.00313	0.00375	0.00239	0.0021							-1.30514	3.19761e-05	-1.24314	1.2		-5.78982	0.06756	-5.76182	1.10616
										2206.99	0.01412	0.02227	0.01406	0.00925	0.00324	0.00378	0.00224	0.00215							-1.30466	-1.93638e-05	-1.24266	1.19999		-5.78631	0.05276	-5.75831	1.10784
										2207.57	0.01327	0.02196	0.01417	0.00888	0.00298	0.00377	0.00215	0.00222							-1.30417	2.96443e-05	-1.24217	1.2		-5.7828	0.05018	-5.7548	1.11058
										2208.14	0.01174	0.02172	0.01379	0.00802	0.00283	0.00394	0.00207	0.00224							-1.30368	1.27308e-05	-1.24168	1.2		-5.77928	0.05048	-5.75129	1.10974
										2208.72	0.01235	0.02089	0.0142	0.0079	0.00296	0.00371	0.00214	0.00243							-1.30319	7.38524e-05	-1.24119	1.2		-5.77577	0.06184	-5.74777	1.11045
										2209.3	0.01158	0.02033	0.01395	0.00766	0.00254	0.00352	0.00203	0.00238							-1.3027	7.34934e-06	-1.2407	1.2		-5.77226	0.05869	-5.74426	1.11015
										2209.87	0.0108	0.02112	0.01394	0.00754	0.00237	0.00356	0.00195	0.00227							-1.30221	-9.99695e-05	-1.24021	1.2		-5.76875	0.04644	-5.74075	1.11026
										2210.45	0.01035	0.02015	0.01292	0.0074	0.00219	0.00337	0.00194	0.0023							-1.30172	4.48108e-05	-1.23972	1.2		-5.76523	0.04394	-5.73723	1.11124
										2211.02	0.01036	0.02035	0.01322	0.00697	0.00228	0.00321	0.00204	0.00252							-1.30123	4.89e-05	-1.23923	1.2		-5.76172	0.05917	-5.73372	1.11126
										2211.6	0.00934	0.02067	0.01374	0.0066	0.00221	0.00299	0.00203	0.0024							-1.30074	2.33018e-05	-1.23874	1.20001		-5.75821	0.0702	-5.73021	1.11127
										2212.17	0.00822	0.02024	0.01379	0.0065	0.00212	0.00286	0.00206	0.00237							-1.30025	-0.00011551	-1.23825	1.19999		-5.75469	0.06832	-5.72669	1.1093
										2212.75	0.00949	0.02088	0.01425	0.00684	0.00205	0.00302	0.00227	0.00238							-1.29976	-0.000130916	-1.23776	1.19999		-5.75118	0.05211	-5.72318	1.10698
										2213.32	0.00844	0.0221	0.01478	0.00666	0.00186	0.00292	0.00248	0.00234							-1.29927	4.99263e-05	-1.23727	1.19999		-5.74767	0.06138	-5.71967	1.1064
										2213.9	0.0086	0.02298	0.01523	0.00636	0.00172	0.00301	0.00253	0.00233							-1.29878	-5.50191e-05	-1.23678	1.2		-5.74416	0.0683	-5.71616	1.10571
										2214.47	0.00827	0.02376	0.01504	0.0064	0.00176	0.00303	0.00259	0.00241							-1.29829	5.88716e-06	-1.23629	1.19999		-5.74064	0.07297	-5.71264	1.10763
										2215.05	0.00834	0.02348	0.01495	0.0062	0.00199	0.00301	0.00264	0.00248							-1.29781	-3.69202e-05	-1.23581	1.20001		-5.73713	0.06321	-5.70913	1.10799
										2215.62	0.00763	0.0234	0.01536	0.00661	0.00204	0.00318	0.00269	0.00227							-1.29732	-6.24882e-05	-1.23532	1.2		-5.73362	0.05276	-5.70562	1.10727
										2216.2	0.00848	0.0234	0.01584	0.00671	0.0019	0.00295	0.00268	0.00207							-1.29683	-0.000121343	-1.23483	1.19999		-5.7301	0.05422	-5.7021	1.10887
										2216.77	0.00766	0.02288	0.01611	0.00648	0.00201	0.00292	0.00264	0.00188							-1.29634	-3.25454e-06	-1.23434	1.19999		-5.72659	0.05978	-5.69859	1.1108
										2217.35	0.0081	0.02262	0.01653	0.00677	0.00208	0.00285	0.00261	0.00179							-1.29585	-5.5314e-06	-1.23385	1.20001		-5.72308	0.06455	-5.69508	1.10952
										2217.92	0.00832	0.02249	0.01658	0.0073	0.00235	0.00275	0.00257	0.00184							-1.29536	-0.000105839	-1.23336	1.2		-5.71956	0.06119	-5.69156	1.11032
										2218.5	0.00608	0.02113	0.01644	0.00711	0.00245	0.00293	0.00247	0.00169							-1.29487	-0.000106446	-1.23287	1.20002		-5.71605	0.06219	-5.68805	1.11137
										2219.07	0.00865	0.02111	0.01706	0.00705	0.00248	0.00306	0.00243	0.00174							-1.29438	-5.19681e-05	-1.23238	1.19998		-5.71254	0.06363	-5.68454	1.10994
										2219.65	0.00923	0.01985	0.01714	0.00691	0.00271	0.00307	0.00243	0.00163							-1.29389	-1.17074e-05	-1.23189	1.19999		-5.70903	0.06449	-5.68103	1.10824
										2220.22	0.00927	0.01911	0.01744	0.00756	0.0031	0.00304	0.00243	0.00173							-1.2934	-1.82156e-05	-1.2314	1.2		-5.70551	0.06235	-5.67751	1.11305
										2220.8	0.00961	0.01962	0.01717	0.00721	0.00285	0.003	0.00235	0.00172							-1.29291	4.95342e-05	-1.23091	1.2		-5.702	0.05776	-5.674	1.1134
										2221.37	0.01026	0.01996	0.01658	0.00696	0.00286	0.00318	0.00235	0.00183							-1.29242	1.37506e-05	-1.23042	1.19999		-5.69849	0.06356	-5.67049	1.11243
										2221.95	0.01113	0.01964	0.01577	0.00718	0.00298	0.00327	0.00234	0.00204							-1.29193	-6.72572e-05	-1.22993	1.2		-5.69497	0.06089	-5.66697	1.11219
										2222.52	0.01134	0.02011	0.01617	0.00695	0.00305	0.00332	0.00226	0.00225							-1.29144	0.000150823	-1.22944	1.2		-5.69146	0.06829	-5.66346	1.11181
										2223.09	0.01277	0.01997	0.01571	0.0069	0.00335	0.00326	0.00227	0.00221							-1.29096	-0.000104656	-1.22896	1.20001		-5.68795	0.06831	-5.65995	1.11057
										2223.67	0.01456	0.02053	0.01538	0.00691	0.00324	0.00344	0.00219	0.00222							-1.29047	-5.43109e-05	-1.22847	1.20001		-5.68443	0.06317	-5.65643	1.11058
										2224.24	0.0153	0.02201	0.01601	0.00679	0.00341	0.00361	0.00214	0.00228							-1.28998	6.23726e-05	-1.22798	1.2		-5.68092	0.06532	-5.65292	1.11038
										2224.82	0.01526	0.02236	0.0159	0.00666	0.00361	0.00341	0.00203	0.00232							-1.28949	-2.69684e-05	-1.22749	1.2		-5.67741	0.06508	-5.64941	1.11093
										2225.39	0.01556	0.0231	0.01647	0.00623	0.00377	0.00355	0.00193	0.00242							-1.289	3.96783e-05	-1.227	1.2		-5.6739	0.05703	-5.6459	1.11055
										2225.97	0.01357	0.0239	0.01543	0.00617	0.00379	0.00357	0.00198	0.00243							-1.28851	-1.49184e-05	-1.22651	1.19999		-5.67038	0.05203	-5.64238	1.10923
										2226.54	0.01232	0.02384	0.01545	0.00584	0.00398	0.00343	0.00192	0.00219							-1.28802	-2.86533e-05	-1.22602	1.20001		-5.66687	0.05048	-5.63887	1.11356
										2227.11	0.0118	0.02375	0.01554	0.00578	0.00351	0.00326	0.00182	0.00175							-1.28753	-1.03813e-05	-1.22553	1.19999		-5.66336	0.05213	-5.63536	1.11143
										2227.69	0.0121	0.02401	0.01538	0.00536	0.00312	0.00303	0.00179	0.00161							-1.28704	-0.000120338	-1.22504	1.2		-5.65984	0.05567	-5.63184	1.11048
										2228.26	0.0101	0.0227	0.01545	0.0048	0.00284	0.0028	0.00178	0.00141							-1.28655	7.78012e-05	-1.22455	1.19999		-5.65633	0.06268	-5.62833	1.11266
										2228.83	0.00989	0.02311	0.01593	0.00416	0.00268	0.00275	0.00168	0.00125							-1.28606	2.0524e-05	-1.22406	1.20001		-5.65282	0.07331	-5.62482	1.11313
										2229.41	0.00823	0.02182	0.01569	0.00369	0.00293	0.00259	0.00162	0.00105							-1.28557	-5.16154e-05	-1.22357	1.20001		-5.6493	0.07121	-5.6213	1.11344
										2229.98	0.00531	0.02058	0.01565	0.00343	0.0029	0.00242	0.00153	0.000881178							-1.28508	-2.32657e-05	-1.22308	1.2		-5.64579	0.06075	-5.61779	1.11317
										2230.55	0.00583	0.02026	0.01651	0.00311	0.00313	0.00242	0.00156	0.000830362							-1.28459	-5.9925e-05	-1.22259	1.2		-5.64228	0.06862	-5.61428	1.11202
										2231.13	0.00308	0.01928	0.01657	0.00319	0.0033	0.00232	0.00154	0.000760624							-1.28411	7.16343e-05	-1.22211	1.20001		-5.63877	0.07664	-5.61077	1.11208
										2231.7	0.00126	0.01922	0.01689	0.00311	0.00313	0.00254	0.0015	0.000975242							-1.28362	8.11774e-05	-1.22162	1.19999		-5.63525	0.06138	-5.60725	1.11024
										2232.28	0.00228	0.01921	0.01737	0.00273	0.00326	0.00255	0.00153	0.00103							-1.28313	7.50318e-05	-1.22113	1.2		-5.63174	0.06063	-5.60374	1.11031
										2232.85	0.00143	0.01842	0.01726	0.003	0.00335	0.00265	0.00158	0.0012							-1.28264	-0.000109982	-1.22064	1.19999		-5.62823	0.0629	-5.60023	1.1091
										2233.42	0.000701604	0.01867	0.0175	0.00323	0.00341	0.00267	0.00151	0.00128							-1.28215	-8.85072e-05	-1.22015	1.20001		-5.62471	0.06139	-5.59671	1.11045
										2233.99	0.00247	0.01934	0.01742	0.00331	0.00343	0.00253	0.00162	0.00152							-1.28166	0.000112298	-1.21966	1.2		-5.6212	0.06677	-5.5932	1.11318
										2234.57	0.00413	0.01946	0.01792	0.00355	0.00352	0.0024	0.00178	0.00168							-1.28117	3.02541e-05	-1.21917	1.19999		-5.61769	0.07642	-5.58969	1.11062
										2235.14	0.00313	0.02027	0.0186	0.00346	0.00341	0.00245	0.00178	0.00188							-1.28068	0.000198201	-1.21868	1.19999		-5.61417	0.06097	-5.58617	1.11199
										2235.72	0.00406	0.02106	0.01953	0.0035	0.00352	0.00246	0.00193	0.00212							-1.28019	-4.70969e-05	-1.21819	1.19999		-5.61066	0.05011	-5.58266	1.11358
										2236.29	0.00436	0.02126	0.01911	0.00366	0.00319	0.00262	0.00203	0.00229							-1.2797	2.02232e-06	-1.2177	1.19999		-5.60715	0.05369	-5.57915	1.1118
										2236.86	0.0034	0.02216	0.01941	0.00359	0.00318	0.0028	0.0022	0.00238							-1.27921	2.1444e-05	-1.21721	1.2		-5.60364	0.0547	-5.57564	1.10907
										2237.43	0.00445	0.02312	0.01909	0.00432	0.00327	0.00281	0.00235	0.00251							-1.27872	-7.39578e-05	-1.21672	1.20002		-5.60012	0.06603	-5.57212	1.1086
										2238.01	0.00601	0.02362	0.01924	0.00457	0.00337	0.00277	0.00238	0.00246							-1.27823	4.06865e-05	-1.21623	1.20001		-5.59661	0.07262	-5.56861	1.10971
										2238.58	0.00777	0.02335	0.01854	0.00437	0.00289	0.00292	0.00246	0.00256							-1.27774	0.000140795	-1.21574	1.19999		-5.5931	0.06238	-5.5651	1.11207
										2239.15	0.00923	0.02395	0.01822	0.0041	0.00295	0.00295	0.00248	0.00271							-1.27726	1.64337e-05	-1.21526	1.20002		-5.58958	0.05327	-5.56158	1.11332
										2239.72	0.01128	0.02355	0.01838	0.00394	0.00309	0.00288	0.0026	0.0026							-1.27677	-0.00011607	-1.21477	1.19998		-5.58607	0.05711	-5.55807	1.10997
										2240.3	0.01274	0.02416	0.01921	0.00419	0.00355	0.00296	0.00252	0.0026							-1.27628	-3.92476e-05	-1.21428	1.2		-5.58256	0.06119	-5.55456	1.11036
										2240.87	0.01339	0.02366	0.01921	0.00447	0.00381	0.00285	0.00247	0.00256							-1.27579	3.93029e-05	-1.21379	1.2		-5.57904	0.06718	-5.55104	1.10943
										2241.44	0.0142	0.02377	0.01955	0.00468	0.00397	0.00262	0.00239	0.00253							-1.2753	-1.26877e-05	-1.2133	1.20002		-5.57553	0.0618	-5.54753	1.10977
										2242.01	0.01523	0.02327	0.01999	0.00446	0.00432	0.0029	0.00227	0.00233							-1.27481	7.98766e-05	-1.21281	1.20002		-5.57202	0.0603	-5.54402	1.10884
										2242.59	0.0154	0.02382	0.02006	0.0045	0.00467	0.00292	0.00207	0.00214							-1.27432	2.20358e-05	-1.21232	1.19998		-5.56851	0.05965	-5.54051	1.11058
										2243.16	0.01618	0.02395	0.02049	0.00393	0.00459	0.00305	0.00205	0.002							-1.27383	-6.58189e-05	-1.21183	1.20002		-5.56499	0.05766	-5.53699	1.11006
										2243.73	0.01742	0.02447	0.02056	0.00362	0.00492	0.00287	0.00206	0.00176							-1.27334	-6.95829e-05	-1.21134	1.2		-5.56148	0.0652	-5.53348	1.11215
										2244.3	0.01827	0.02432	0.01973	0.00336	0.00464	0.00251	0.00193	0.0017							-1.27285	0.000195803	-1.21085	1.19999		-5.55797	0.06733	-5.52997	1.11274
										2244.88	0.0174	0.024	0.01972	0.0031	0.00437	0.00232	0.00179	0.00158							-1.27236	8.48412e-05	-1.21036	1.20001		-5.55445	0.07399	-5.52645	1.1098
										2245.45	0.01896	0.02441	0.01979	0.00304	0.0043	0.00225	0.00185	0.00162							-1.27187	-4.15436e-05	-1.20987	1.19999		-5.55094	0.07267	-5.52294	1.10865
										2246.02	0.01855	0.02408	0.02045	0.00266	0.00404	0.00231	0.00186	0.00158							-1.27138	2.91463e-07	-1.20938	1.20001		-5.54743	0.08965	-5.51943	1.10987
										2246.59	0.01776	0.02383	0.01999	0.00242	0.00396	0.00235	0.0019	0.0016							-1.27089	-5.72842e-05	-1.20889	1.19999		-5.54391	0.08337	-5.51591	1.11201
										2247.16	0.01822	0.02416	0.01992	0.00303	0.00376	0.00255	0.00196	0.00168							-1.27041	-6.11518e-05	-1.20841	1.20001		-5.5404	0.06495	-5.5124	1.11553
										2247.74	0.01676	0.02478	0.01998	0.0031	0.00366	0.00266	0.00198	0.00168							-1.26992	-3.84433e-05	-1.20792	1.2		-5.53689	0.07115	-5.50889	1.11536
										2248.31	0.01562	0.02494	0.0203	0.00365	0.0039	0.00256	0.00213	0.00188							-1.26943	2.8414e-05	-1.20743	1.19999		-5.53338	0.07933	-5.50538	1.113
										2248.88	0.01727	0.02583	0.02088	0.00428	0.00434	0.00266	0.00222	0.0021							-1.26894	-0.000114235	-1.20694	1.19998		-5.52986	0.07836	-5.50186	1.10871
										2249.45	0.01698	0.02593	0.02074	0.00447	0.00448	0.00262	0.00221	0.00228							-1.26845	-2.12635e-05	-1.20645	1.19999		-5.52635	0.06731	-5.49835	1.10765
										2250.02	0.01746	0.0262	0.02043	0.00457	0.00447	0.00253	0.00233	0.00243							-1.26796	0.000166818	-1.20596	1.20001		-5.52284	0.07194	-5.49484	1.10949
										2250.59	0.01842	0.02776	0.02052	0.00487	0.0047	0.00219	0.0024	0.00253							-1.26747	9.54781e-05	-1.20547	1.20001		-5.51932	0.07833	-5.49132	1.10862
										2251.17	0.01874	0.02901	0.02052	0.0053	0.00481	0.00225	0.00255	0.00258							-1.26698	-4.90566e-05	-1.20498	1.19999		-5.51581	0.07273	-5.48781	1.1106
										2251.74	0.01851	0.03041	0.02019	0.0056	0.00494	0.00226	0.00249	0.00278							-1.26649	1.51797e-05	-1.20449	1.2		-5.5123	0.07146	-5.4843	1.11136
										2252.31	0.01949	0.03119	0.01941	0.00563	0.00451	0.00228	0.00256	0.00283							-1.266	-8.93315e-05	-1.204	1.19999		-5.50878	0.06918	-5.48078	1.11295
										2252.88	0.02119	0.03248	0.01892	0.00582	0.00463	0.00234	0.00258	0.00293							-1.26551	9.20616e-05	-1.20351	1.2		-5.50527	0.07425	-5.47727	1.1115
										2253.45	0.02083	0.03311	0.01873	0.0056	0.00496	0.00244	0.00259	0.00287							-1.26502	-0.000147157	-1.20302	1.20001		-5.50176	0.07777	-5.47376	1.11109
										2254.02	0.02064	0.03406	0.01846	0.00566	0.0046	0.00245	0.0027	0.00285							-1.26453	3.48238e-05	-1.20253	1.19999		-5.49825	0.08079	-5.47025	1.11318
										2254.59	0.02109	0.03465	0.01815	0.00563	0.0043	0.00248	0.0028	0.00281							-1.26404	2.64848e-05	-1.20204	1.2		-5.49473	0.08439	-5.46673	1.11465
										2255.16	0.02128	0.03422	0.01697	0.00597	0.00432	0.00245	0.00276	0.00273							-1.26356	2.97566e-05	-1.20156	1.2		-5.49122	0.08261	-5.46322	1.1149
										2255.74	0.02086	0.0343	0.01635	0.00593	0.00396	0.00255	0.00271	0.00273							-1.26307	-2.70179e-05	-1.20107	1.19999		-5.48771	0.07889	-5.45971	1.11403
										2256.31	0.01953	0.0344	0.01612	0.00604	0.00365	0.00284	0.00281	0.00278							-1.26258	-5.5009e-05	-1.20058	1.2		-5.48419	0.07101	-5.45619	1.1141
										2256.88	0.02043	0.03449	0.01629	0.0062	0.0033	0.00305	0.0029	0.00276							-1.26209	-1.98001e-05	-1.20009	1.20001		-5.48068	0.07258	-5.45268	1.11242
										2257.45	0.02099	0.034	0.01627	0.00609	0.00322	0.00308	0.00297	0.0028							-1.2616	-9.05998e-05	-1.1996	1.20001		-5.47717	0.08121	-5.44917	1.1115
										2258.02	0.02211	0.03306	0.01563	0.00624	0.0034	0.00308	0.00299	0.00288							-1.26111	-0.000112924	-1.19911	1.19999		-5.47365	0.07187	-5.44565	1.11186
										2258.59	0.02082	0.03295	0.01586	0.00681	0.00348	0.00325	0.003	0.00291							-1.26062	-7.56463e-05	-1.19862	1.2		-5.47014	0.07389	-5.44214	1.11121
										2259.16	0.02136	0.03251	0.01619	0.00672	0.00356	0.00311	0.00294	0.0029							-1.26013	-0.000161255	-1.19813	1.19998		-5.46663	0.07079	-5.43863	1.10899
										2259.73	0.02199	0.03154	0.01603	0.00689	0.00355	0.00297	0.00284	0.00294							-1.25964	2.85124e-05	-1.19764	1.2		-5.46312	0.05474	-5.43512	1.10825
										2260.3	0.02409	0.03117	0.01641	0.00703	0.0038	0.00298	0.00273	0.0029							-1.25915	2.44866e-05	-1.19715	1.2		-5.4596	0.04825	-5.4316	1.10728
										2260.87	0.02277	0.03163	0.01597	0.00686	0.004	0.00263	0.00261	0.00288							-1.25866	-0.0001603	-1.19666	1.20002		-5.45609	0.06	-5.42809	1.10932
										2261.45	0.02311	0.03221	0.01534	0.00681	0.00396	0.00225	0.00251	0.0028							-1.25817	6.85451e-05	-1.19617	1.2		-5.45258	0.06874	-5.42458	1.11015
										2262.01	0.02276	0.03321	0.01565	0.00695	0.00417	0.00215	0.00246	0.0028							-1.25768	-8.41179e-05	-1.19568	1.2		-5.44906	0.0681	-5.42106	1.1089
										2262.59	0.02342	0.03379	0.01552	0.00691	0.00431	0.00225	0.00235	0.00273							-1.25719	-0.000133156	-1.19519	1.2		-5.44555	0.0664	-5.41755	1.11071
										2263.16	0.0235	0.03394	0.0151	0.00638	0.00425	0.00212	0.00227	0.00279							-1.25671	-0.000116836	-1.19471	1.2		-5.44204	0.06703	-5.41404	1.11298
										2263.73	0.02368	0.0345	0.01469	0.00641	0.00398	0.00193	0.00215	0.0026							-1.25622	-0.000190769	-1.19422	1.19999		-5.43852	0.05672	-5.41052	1.11071
										2264.3	0.02408	0.03487	0.0145	0.00629	0.00395	0.00186	0.00214	0.00257							-1.25573	-3.2647e-05	-1.19373	1.19999		-5.43501	0.06118	-5.40701	1.1069
										2264.87	0.02446	0.03526	0.01434	0.00618	0.00391	0.00182	0.00214	0.00254							-1.25524	2.45947e-05	-1.19324	1.19998		-5.4315	0.06637	-5.4035	1.10797
										2265.44	0.02483	0.03565	0.0142	0.00605	0.00388	0.0018	0.00217	0.0025							-1.25475	7.48622e-05	-1.19275	1.2		-5.42799	0.06186	-5.39999	1.10901
										2266.01	0.02518	0.03607	0.01409	0.00592	0.00385	0.00179	0.00222	0.00247							-1.25426	-0.000148492	-1.19226	1.2		-5.42447	0.05624	-5.39647	1.11269
										2266.58	0.02551	0.0365	0.014	0.00578	0.00381	0.0018	0.00228	0.00243							-1.25377	7.13368e-05	-1.19177	1.2		-5.42096	0.04766	-5.39296	1.11291
										2267.15	0.02583	0.03695	0.01394	0.00563	0.00378	0.00182	0.00237	0.00239							-1.25328	-6.02186e-05	-1.19128	1.19998		-5.41745	0.06563	-5.38945	1.11483
										2267.72	0.02614	0.03741	0.0139	0.00548	0.00374	0.00187	0.00247	0.00235							-1.25279	2.65107e-05	-1.19079	1.19999		-5.41393	0.06148	-5.38593	1.11211
										2268.29	0.02643	0.03789	0.01388	0.00532	0.00371	0.00193	0.0026	0.00231							-1.2523	7.39782e-05	-1.1903	1.20001		-5.41042	0.067	-5.38242	1.10863
										2268.86	0.0267	0.03839	0.0139	0.00514	0.00367	0.00201	0.00274	0.00226							-1.25181	-2.43017e-06	-1.18981	1.2		-5.40691	0.05381	-5.37891	1.11015
										2269.43	0.02696	0.0389	0.01394	0.00497	0.00363	0.00211	0.0029	0.00222							-1.25132	1.78238e-05	-1.18932	1.20001		-5.40339	0.04502	-5.37539	1.11548
																									-1.25083	8.51925e-05	-1.18883	1.2		-5.39988	0.04528	-5.37188	1.11493
																									-1.25034	6.11451e-05	-1.18834	1.19997		-5.39637	0.05704	-5.36837	1.11285
																									-1.24986	8.58215e-05	-1.18786	1.2		-5.39286	0.06709	-5.36486	1.111
																									-1.24937	6.73419e-06	-1.18737	1.2		-5.38934	0.07099	-5.36134	1.11101
																									-1.24888	-0.000131934	-1.18688	1.2		-5.38583	0.06443	-5.35783	1.10955
																									-1.24839	1.30435e-05	-1.18639	1.19998		-5.38232	0.06172	-5.35432	1.11196
																									-1.2479	-2.10481e-05	-1.1859	1.19997		-5.3788	0.05329	-5.3508	1.11302
																									-1.24741	-9.60205e-05	-1.18541	1.20001		-5.37529	0.06119	-5.34729	1.11123
																									-1.24692	-2.33642e-05	-1.18492	1.19999		-5.37178	0.06378	-5.34378	1.11203
																									-1.24643	-3.81939e-05	-1.18443	1.2		-5.36826	0.0687	-5.34026	1.11533
																									-1.24594	-1.87255e-05	-1.18394	1.19998		-5.36475	0.0623	-5.33675	1.11272
																									-1.24545	-6.11199e-05	-1.18345	1.2		-5.36124	0.06059	-5.33324	1.10839
																									-1.24496	-4.95105e-05	-1.18296	1.20001		-5.35773	0.06514	-5.32973	1.10962
																									-1.24447	5.19721e-05	-1.18247	1.2		-5.35421	0.06334	-5.32621	1.10708
																									-1.24398	-6.38673e-05	-1.18198	1.20001		-5.3507	0.06914	-5.3227	1.10732
																									-1.24349	4.25612e-05	-1.18149	1.2		-5.34719	0.06821	-5.31919	1.10775
																									-1.24301	-4.81929e-05	-1.18101	1.2		-5.34367	0.06088	-5.31567	1.10895
																									-1.24252	9.44608e-05	-1.18052	1.19999		-5.34016	0.05828	-5.31216	1.10935
																									-1.24203	7.01221e-05	-1.18003	1.20002		-5.33665	0.06272	-5.30865	1.1109
																									-1.24154	-9.81977e-05	-1.17954	1.19999		-5.33313	0.06514	-5.30513	1.11138
																									-1.24105	-2.08632e-06	-1.17905	1.2		-5.32962	0.0648	-5.30162	1.11196
																									-1.24056	-0.000108192	-1.17856	1.20001		-5.32611	0.06271	-5.29811	1.11235
																									-1.24007	-0.000161555	-1.17807	1.20001		-5.3226	0.0739	-5.2946	1.1102
																									-1.23958	-5.15408e-05	-1.17758	1.19999		-5.31908	0.07674	-5.29108	1.11155
																									-1.23909	3.92612e-05	-1.17709	1.19999		-5.31557	0.07386	-5.28757	1.11453
																									-1.2386	8.51557e-05	-1.1766	1.19999		-5.31206	0.07061	-5.28406	1.11502
																									-1.23811	-4.51067e-05	-1.17611	1.20001		-5.30854	0.06894	-5.28054	1.11498
																									-1.23762	0.000123136	-1.17562	1.19999		-5.30503	0.06403	-5.27703	1.1158
																									-1.23713	-8.47619e-05	-1.17513	1.20001		-5.30152	0.05624	-5.27352	1.11451
																									-1.23664	-1.10897e-05	-1.17464	1.19998		-5.298	0.05925	-5.27	1.11575
																									-1.23616	9.17601e-05	-1.17416	1.20001		-5.29449	0.05187	-5.26649	1.11529
																									-1.23567	2.31491e-05	-1.17367	1.2		-5.29098	0.06057	-5.26298	1.11197
																									-1.23518	7.66825e-05	-1.17318	1.19999		-5.28747	0.07155	-5.25947	1.11213
																									-1.23469	2.43401e-05	-1.17269	1.2		-5.28395	0.06363	-5.25595	1.10827
																									-1.2342	0.000119451	-1.1722	1.20001		-5.28044	0.05458	-5.25244	1.10708
																									-1.23371	5.03187e-05	-1.17171	1.2		-5.27693	0.06745	-5.24893	1.10871
																									-1.23322	0.000112954	-1.17122	1.19999		-5.27341	0.06616	-5.24541	1.10683
																									-1.23273	-1.24041e-05	-1.17073	1.20001		-5.2699	0.05974	-5.2419	1.10342
																									-1.23224	-1.13088e-05	-1.17024	1.20001		-5.26639	0.04418	-5.23839	1.10539
																									-1.23175	-5.09409e-05	-1.16975	1.2		-5.26287	0.05373	-5.23487	1.10654
																									-1.23126	7.90148e-05	-1.16926	1.20002		-5.25936	0.06564	-5.23136	1.10832
																									-1.23077	-0.000103636	-1.16877	1.2		-5.25585	0.05478	-5.22785	1.11069
																									-1.23028	8.19911e-05	-1.16828	1.20002		-5.25234	0.05442	-5.22434	1.11086
																									-1.22979	-2.46282e-05	-1.16779	1.2		-5.24882	0.05903	-5.22082	1.11056
																									-1.22931	2.98242e-05	-1.16731	1.2		-5.24531	0.0603	-5.21731	1.10995
																									-1.22882	-5.78712e-05	-1.16682	1.19999		-5.2418	0.06624	-5.2138	1.10813
																									-1.22833	-8.81518e-05	-1.16633	1.19999		-5.23828	0.06629	-5.21028	1.10984
																									-1.22784	6.68652e-06	-1.16584	1.19999		-5.23477	0.066	-5.20677	1.1111
																									-1.22735	-0.000169193	-1.16535	1.20001		-5.23126	0.07283	-5.20326	1.11432
																									-1.22686	-1.11863e-05	-1.16486	1.20001		-5.22774	0.07327	-5.19974	1.11302
																									-1.22637	6.36534e-05	-1.16437	1.2		-5.22423	0.05901	-5.19623	1.11139
																									-1.22588	-1.66266e-05	-1.16388	1.2		-5.22072	0.0461	-5.19272	1.10852
																									-1.22539	-4.34766e-05	-1.16339	1.2		-5.21721	0.04748	-5.18921	1.10869
																									-1.2249	-9.93742e-05	-1.1629	1.19999		-5.21369	0.05237	-5.18569	1.10922
																									-1.22441	-7.48743e-05	-1.16241	1.2		-5.21018	0.062	-5.18218	1.1092
																									-1.22392	-9.85856e-05	-1.16192	1.2		-5.20667	0.07117	-5.17867	1.11137
																									-1.22343	9.15349e-05	-1.16143	1.2		-5.20315	0.07944	-5.17515	1.11161
																									-1.22294	0.000101821	-1.16094	1.19997		-5.19964	0.0687	-5.17164	1.10859
																									-1.22246	-0.000116275	-1.16046	1.19999		-5.19613	0.0676	-5.16813	1.10893
																									-1.22197	5.03394e-06	-1.15997	1.19999		-5.19261	0.07957	-5.16461	1.10672
																									-1.22148	-5.3755e-05	-1.15948	1.20001		-5.1891	0.07181	-5.1611	1.10846
																									-1.22099	2.88215e-05	-1.15899	1.19999		-5.18559	0.06674	-5.15759	1.11099
																									-1.2205	0.000159379	-1.1585	1.20001		-5.18208	0.06768	-5.15408	1.10818
																									-1.22001	-1.32945e-05	-1.15801	1.2		-5.17856	0.06557	-5.15056	1.11002
																									-1.21952	9.48218e-06	-1.15752	1.20001		-5.17505	0.063	-5.14705	1.10882
																									-1.21903	3.39253e-05	-1.15703	1.2		-5.17154	0.06044	-5.14354	1.10827
																									-1.21854	2.73939e-05	-1.15654	1.20002		-5.16802	0.06814	-5.14002	1.11146
																									-1.21805	3.97031e-05	-1.15605	1.19996		-5.16451	0.0788	-5.13651	1.11291
																									-1.21756	1.78466e-07	-1.15556	1.20001		-5.161	0.0821	-5.133	1.11374
																									-1.21707	3.68001e-05	-1.15507	1.2		-5.15748	0.0742	-5.12948	1.11441
																									-1.21658	1.25811e-06	-1.15458	1.19998		-5.15397	0.05385	-5.12597	1.11523
																									-1.21609	4.48984e-05	-1.15409	1.20002		-5.15046	0.0662	-5.12246	1.1142
																									-1.21561	-6.22147e-05	-1.15361	1.19998		-5.14695	0.06612	-5.11895	1.1085
																									-1.21512	-6.55471e-05	-1.15312	1.19998		-5.14343	0.06773	-5.11543	1.10793
																									-1.21463	4.85238e-05	-1.15263	1.2		-5.13992	0.06245	-5.11192	1.11004
																									-1.21414	5.53333e-05	-1.15214	1.2		-5.13641	0.06384	-5.10841	1.11077
																									-1.21365	3.81427e-05	-1.15165	1.19999		-5.13289	0.06516	-5.10489	1.11316
																									-1.21316	-3.62098e-05	-1.15116	1.19999		-5.12938	0.05864	-5.10138	1.1159
																									-1.21267	5.88745e-06	-1.15067	1.20001		-5.12587	0.06074	-5.09787	1.11138
																									-1.21218	-0.000108247	-1.15018	1.2		-5.12235	0.06709	-5.09435	1.11047
																									-1.21169	5.29898e-05	-1.14969	1.19997		-5.11884	0.06598	-5.09084	1.10727
																									-1.2112	-0.000170351	-1.1492	1.2		-5.11533	0.06389	-5.08733	1.10887
																									-1.21071	-6.8798e-05	-1.14871	1.20001		-5.11182	0.07015	-5.08382	1.1101
																									-1.21022	-5.38537e-05	-1.14822	1.20001		-5.1083	0.07176	-5.0803	1.11208
																									-1.20973	6.15051e-06	-1.14773	1.20002		-5.10479	0.07403	-5.07679	1.11087
																									-1.20924	-5.0628e-05	-1.14724	1.20001		-5.10128	0.06511	-5.07328	1.11008
																									-1.20876	6.53427e-05	-1.14676	1.2		-5.09776	0.05926	-5.06976	1.10962
																									-1.20827	-8.85723e-05	-1.14627	1.19999		-5.09425	0.06765	-5.06625	1.11168
																									-1.20778	7.58885e-05	-1.14578	1.2		-5.09074	0.06398	-5.06274	1.10835
																									-1.20729	-5.48742e-05	-1.14529	1.20001		-5.08722	0.05442	-5.05922	1.10814
																									-1.2068	-9.72202e-06	-1.1448	1.2		-5.08371	0.06175	-5.05571	1.10918
																									-1.20631	-9.32611e-05	-1.14431	1.20001		-5.0802	0.07095	-5.0522	1.10781
																									-1.20582	9.85708e-05	-1.14382	1.20002		-5.07669	0.07993	-5.04869	1.1079
																									-1.20533	-0.000109246	-1.14333	1.20001		-5.07317	0.07549	-5.04517	1.10814
																									-1.20484	8.38049e-05	-1.14284	1.20001		-5.06966	0.07263	-5.04166	1.10873
																									-1.20435	7.47176e-06	-1.14235	1.19999		-5.06615	0.07958	-5.03815	1.10847
																									-1.20386	-8.59718e-05	-1.14186	1.20004		-5.06263	0.08148	-5.03463	1.11085
																									-1.20337	-4.06983e-05	-1.14137	1.19998		-5.05912	0.08053	-5.03112	1.11322
																									-1.20288	5.12909e-05	-1.14088	1.19999		-5.05561	0.0709	-5.02761	1.10901
																									-1.20239	1.18946e-05	-1.14039	1.2		-5.05209	0.07299	-5.02409	1.10747
																									-1.20191	-1.70191e-05	-1.13991	1.2		-5.04858	0.08119	-5.02058	1.10819
																									-1.20142	-9.79321e-05	-1.13942	1.20001		-5.04507	0.07595	-5.01707	1.10913
																									-1.20093	8.05027e-06	-1.13893	1.20002		-5.04156	0.06358	-5.01356	1.10795
																									-1.20044	-7.50988e-05	-1.13844	1.2		-5.03804	0.06197	-5.01004	1.10822
																									-1.19995	-3.99093e-05	-1.13795	1.20002		-5.03453	0.07742	-5.00653	1.11076
																									-1.19946	-5.9978e-05	-1.13746	1.19998		-5.03102	0.07972	-5.00302	1.10848
																									-1.19897	-0.000105735	-1.13697	1.19999		-5.0275	0.071	-4.9995	1.10914
																									-1.19848	-7.40602e-05	-1.13648	1.2		-5.02399	0.06083	-4.99599	1.10836
																									-1.19799	-0.00011743	-1.13599	1.19999		-5.02048	0.0601	-4.99248	1.10912
																									-1.1975	4.42297e-05	-1.1355	1.2		-5.01696	0.05206	-4.98896	1.11077
																									-1.19701	6.56697e-05	-1.13501	1.20001		-5.01345	0.05051	-4.98545	1.10808
																									-1.19652	-8.2022e-05	-1.13452	1.2		-5.00994	0.06488	-4.98194	1.1099
																									-1.19603	2.05347e-05	-1.13403	1.2		-5.00643	0.06155	-4.97843	1.11254
																									-1.19554	1.73961e-05	-1.13354	1.2		-5.00291	0.06678	-4.97491	1.11284
																									-1.19506	-0.000128257	-1.13306	1.19999		-4.9994	0.05693	-4.9714	1.11135
																									-1.19457	-4.83649e-05	-1.13257	1.20001		-4.99589	0.0659	-4.96789	1.10964
																									-1.19408	0.000101133	-1.13208	1.2		-4.99237	0.06409	-4.96437	1.11168
																									-1.19359	-3.47612e-06	-1.13159	1.20002		-4.98886	0.06361	-4.96086	1.1089
																									-1.1931	2.21466e-05	-1.1311	1.2		-4.98535	0.06525	-4.95735	1.10675
																									-1.19261	-3.84336e-05	-1.13061	1.19999		-4.98183	0.07451	-4.95383	1.11102
																									-1.19212	-5.51723e-05	-1.13012	1.2		-4.97832	0.0794	-4.95032	1.11458
																									-1.19163	5.25137e-05	-1.12963	1.19998		-4.97481	0.07333	-4.94681	1.11457
																									-1.19114	0.000107121	-1.12914	1.20001		-4.9713	0.07776	-4.9433	1.11261
																									-1.19065	-1.19001e-05	-1.12865	1.19999		-4.96778	0.06072	-4.93978	1.11141
																									-1.19016	-0.000106299	-1.12816	1.2		-4.96427	0.05393	-4.93627	1.11392
																									-1.18967	-8.49679e-05	-1.12767	1.19997		-4.96076	0.05736	-4.93276	1.11297
																									-1.18918	3.31999e-05	-1.12718	1.2		-4.95724	0.05406	-4.92924	1.11261
																									-1.18869	-1.41653e-05	-1.12669	1.2		-4.95373	0.05872	-4.92573	1.11194
																									-1.18821	1.16321e-05	-1.12621	1.2		-4.95022	0.06894	-4.92222	1.10917
																									-1.18772	3.00349e-05	-1.12572	1.2		-4.9467	0.05713	-4.9187	1.10858
																									-1.18723	-2.64477e-05	-1.12523	1.19998		-4.94319	0.06512	-4.91519	1.11049
																									-1.18674	-6.43981e-05	-1.12474	1.19999		-4.93968	0.07982	-4.91168	1.11105
																									-1.18625	-0.000124174	-1.12425	1.19998		-4.93617	0.09067	-4.90817	1.11038
																									-1.18576	6.83425e-05	-1.12376	1.2		-4.93265	0.08857	-4.90465	1.10948
																									-1.18527	0.0001014	-1.12327	1.2		-4.92914	0.08407	-4.90114	1.10886
																									-1.18478	-0.000117854	-1.12278	1.19999		-4.92563	0.07401	-4.89763	1.10449
																									-1.18429	-6.18046e-05	-1.12229	1.20001		-4.92211	0.0694	-4.89411	1.10098
																									-1.1838	-2.02393e-06	-1.1218	1.19998		-4.9186	0.06837	-4.8906	1.1044
																									-1.18331	1.07684e-05	-1.12131	1.19999		-4.91509	0.07351	-4.88709	1.10571
																									-1.18282	3.60736e-05	-1.12082	1.19998		-4.91158	0.06525	-4.88358	1.10672
																									-1.18233	2.37149e-05	-1.12033	1.20001		-4.90806	0.06532	-4.88006	1.10852
																									-1.18184	0.000112754	-1.11984	1.2		-4.90455	0.0679	-4.87655	1.10834
																									-1.18136	-0.000146764	-1.11936	1.2		-4.90104	0.06074	-4.87304	1.11004
																									-1.18087	-9.73535e-05	-1.11887	1.2		-4.89752	0.06206	-4.86952	1.11296
																									-1.18038	-8.15186e-05	-1.11838	1.20001		-4.89401	0.0589	-4.86601	1.11256
																									-1.17989	0.000131723	-1.11789	1.2		-4.8905	0.06013	-4.8625	1.10949
																									-1.1794	4.40923e-05	-1.1174	1.20001		-4.88698	0.05602	-4.85898	1.10716
																									-1.17891	4.66468e-05	-1.11691	1.20001		-4.88347	0.06297	-4.85547	1.10681
																									-1.17842	2.06905e-05	-1.11642	1.20001		-4.87996	0.06577	-4.85196	1.10807
																									-1.17793	-2.02906e-05	-1.11593	1.19999		-4.87645	0.06969	-4.84845	1.10802
																									-1.17744	6.94789e-05	-1.11544	1.2		-4.87293	0.07899	-4.84493	1.10687
																									-1.17695	-5.89067e-05	-1.11495	1.2		-4.86942	0.08193	-4.84142	1.10844
																									-1.17646	-0.000104401	-1.11446	1.2		-4.86591	0.0724	-4.83791	1.10894
																									-1.17597	2.58699e-05	-1.11397	1.19999		-4.86239	0.06815	-4.83439	1.10987
																									-1.17548	0.0001951	-1.11348	1.2		-4.85888	0.06064	-4.83088	1.10896
																									-1.17499	3.90036e-05	-1.11299	1.19999		-4.85537	0.06375	-4.82737	1.11067
																									-1.17451	-3.74477e-05	-1.11251	1.19998		-4.85185	0.05975	-4.82385	1.11182
																									-1.17402	-7.98747e-05	-1.11202	1.2		-4.84834	0.06918	-4.82034	1.1113
																									-1.17353	-9.68185e-06	-1.11153	1.20001		-4.84483	0.06138	-4.81683	1.11076
																									-1.17304	-1.35677e-05	-1.11104	1.2		-4.84132	0.06461	-4.81332	1.11076
																									-1.17255	9.70767e-06	-1.11055	1.2		-4.8378	0.06633	-4.8098	1.11176
																									-1.17206	6.54748e-05	-1.11006	1.19999		-4.83429	0.06206	-4.80629	1.11325
																									-1.17157	-0.000151554	-1.10957	1.20001		-4.83078	0.06332	-4.80278	1.11132
																									-1.17108	-9.99047e-05	-1.10908	1.2		-4.82726	0.06183	-4.79926	1.11114
																									-1.17059	0.000161788	-1.10859	1.2		-4.82375	0.0647	-4.79575	1.11222
																									-1.1701	-1.30931e-06	-1.1081	1.2		-4.82024	0.07314	-4.79224	1.11088
																									-1.16961	4.32766e-05	-1.10761	1.20001		-4.81672	0.07263	-4.78872	1.10977
																									-1.16912	-0.000100133	-1.10712	1.20001		-4.81321	0.06693	-4.78521	1.10733
																									-1.16863	0.000132058	-1.10663	1.20002		-4.8097	0.08044	-4.7817	1.10454
																									-1.16814	-7.25365e-05	-1.10614	1.19999		-4.80619	0.07889	-4.77819	1.10696
																									-1.16766	-1.73652e-05	-1.10566	1.20002		-4.80267	0.08326	-4.77467	1.11127
																									-1.16717	5.16588e-05	-1.10517	1.20002		-4.79916	0.0725	-4.77116	1.11176
																									-1.16668	-7.31251e-05	-1.10468	1.20001		-4.79565	0.06158	-4.76765	1.11108
																									-1.16619	4.03953e-05	-1.10419	1.19999		-4.79213	0.06338	-4.76413	1.11076
																									-1.1657	-3.46391e-05	-1.1037	1.20001		-4.78862	0.06209	-4.76062	1.11035
																									-1.16521	-0.000101696	-1.10321	1.2		-4.78511	0.06398	-4.75711	1.10954
																									-1.16472	-4.89491e-05	-1.10272	1.20001		-4.78159	0.05783	-4.75359	1.10675
																									-1.16423	-2.1627e-05	-1.10223	1.2		-4.77808	0.05497	-4.75008	1.10866
																									-1.16374	-3.56044e-05	-1.10174	1.19999		-4.77457	0.05598	-4.74657	1.11039
																									-1.16325	9.66917e-05	-1.10125	1.2		-4.77106	0.06729	-4.74306	1.11046
																									-1.16276	-1.60476e-05	-1.10076	1.2		-4.76754	0.06238	-4.73954	1.11003
																									-1.16227	2.51888e-05	-1.10027	1.20001		-4.76403	0.07175	-4.73603	1.1097
																									-1.16178	-4.43193e-05	-1.09978	1.19998		-4.76052	0.06562	-4.73252	1.11381
																									-1.16129	1.87834e-05	-1.09929	1.19997		-4.757	0.06936	-4.729	1.11327
																									-1.16081	-5.77549e-06	-1.09881	1.2		-4.75349	0.06129	-4.72549	1.10884
																									-1.16032	3.66704e-05	-1.09832	1.20001		-4.74998	0.0557	-4.72198	1.11136
																									-1.15983	3.19407e-05	-1.09783	1.2		-4.74646	0.05851	-4.71846	1.11124
																									-1.15934	-6.20821e-05	-1.09734	1.19999		-4.74295	0.06524	-4.71495	1.10868
																									-1.15885	1.50384e-05	-1.09685	1.20002		-4.73944	0.06522	-4.71144	1.10993
																									-1.15836	1.37117e-05	-1.09636	1.19999		-4.73593	0.05963	-4.70793	1.11376
																									-1.15787	9.99028e-05	-1.09587	1.19998		-4.73241	0.06673	-4.70441	1.11194
																									-1.15738	-6.3924e-05	-1.09538	1.19999		-4.7289	0.07246	-4.7009	1.11028
																									-1.15689	-5.25561e-05	-1.09489	1.2		-4.72539	0.07392	-4.69739	1.11027
																									-1.1564	-3.95269e-05	-1.0944	1.19999		-4.72187	0.07129	-4.69387	1.11369
																									-1.15591	4.2301e-05	-1.09391	1.2		-4.71836	0.06642	-4.69036	1.11121
																									-1.15542	9.40591e-05	-1.09342	1.2		-4.71485	0.07118	-4.68685	1.10926
																									-1.15493	-3.40798e-05	-1.09293	1.2		-4.71133	0.06344	-4.68333	1.11145
																									-1.15444	-9.80033e-05	-1.09245	1.19998		-4.70782	0.05266	-4.67982	1.11102
																									-1.15396	-0.000211902	-1.09196	1.20001		-4.70431	0.06443	-4.67631	1.10984
																									-1.15347	9.06718e-05	-1.09147	1.19999		-4.7008	0.07668	-4.6728	1.11038
																									-1.15298	1.13307e-05	-1.09098	1.2		-4.69728	0.07461	-4.66928	1.11155
																									-1.15249	-3.80924e-05	-1.09049	1.2		-4.69377	0.07598	-4.66577	1.11326
																									-1.152	-3.82077e-05	-1.09	1.19998		-4.69026	0.07999	-4.66226	1.11307
																									-1.15151	3.05831e-05	-1.08951	1.2		-4.68674	0.07557	-4.65874	1.11024
																									-1.15102	-9.34157e-05	-1.08902	1.2		-4.68323	0.0724	-4.65523	1.1097
																									-1.15053	-0.000120648	-1.08853	1.19999		-4.67972	0.06599	-4.65172	1.11111
																									-1.15004	-5.29401e-05	-1.08804	1.20002		-4.6762	0.06961	-4.6482	1.10937
																									-1.14955	-8.36128e-05	-1.08755	1.20001		-4.67269	0.07235	-4.64469	1.11153
																									-1.14906	-4.04257e-05	-1.08706	1.2		-4.66918	0.07105	-4.64118	1.11293
																									-1.14857	-0.000223674	-1.08657	1.2		-4.66567	0.07298	-4.63767	1.10893
																									-1.14808	3.155e-05	-1.08608	1.20001		-4.66215	0.06712	-4.63415	1.10727
																									-1.14759	-3.93874e-05	-1.0856	1.2		-4.65864	0.07084	-4.63064	1.10673
																									-1.14711	2.49737e-05	-1.08511	1.2		-4.65513	0.07623	-4.62713	1.10872
																									-1.14662	-4.44568e-05	-1.08462	1.20001		-4.65161	0.07066	-4.62361	1.10779
																									-1.14613	-1.01757e-05	-1.08413	1.19999		-4.6481	0.06476	-4.6201	1.11188
																									-1.14564	8.3338e-05	-1.08364	1.19998		-4.64459	0.07225	-4.61659	1.1122
																									-1.14515	-9.77099e-05	-1.08315	1.2		-4.64107	0.07317	-4.61307	1.11118
																									-1.14466	-3.91588e-05	-1.08266	1.19999		-4.63756	0.06714	-4.60956	1.11137
																									-1.14417	-6.39304e-05	-1.08217	1.20002		-4.63405	0.05926	-4.60605	1.11226
																									-1.14368	0.000108365	-1.08168	1.20003		-4.63054	0.06453	-4.60254	1.11005
																									-1.14319	-5.71876e-05	-1.08119	1.2		-4.62702	0.06921	-4.59902	1.11117
																									-1.1427	-3.24659e-06	-1.0807	1.19998		-4.62351	0.06764	-4.59551	1.11232
																									-1.14221	-3.79544e-05	-1.08021	1.2		-4.62	0.07572	-4.592	1.11009
																									-1.14172	-4.42733e-05	-1.07972	1.19998		-4.61648	0.07815	-4.58848	1.1066
																									-1.14123	-6.37692e-05	-1.07923	1.20001		-4.61297	0.0683	-4.58497	1.10731
																									-1.14074	-4.57086e-05	-1.07875	1.2		-4.60946	0.07377	-4.58146	1.10875
																									-1.14026	-0.000107956	-1.07826	1.20001		-4.60594	0.08218	-4.57794	1.10965
																									-1.13977	2.64203e-06	-1.07777	1.19999		-4.60243	0.07747	-4.57443	1.11074
																									-1.13928	2.57872e-05	-1.07728	1.20001		-4.59892	0.06849	-4.57092	1.1103
																									-1.13879	7.58343e-06	-1.07679	1.19999		-4.59541	0.06449	-4.56741	1.10731
																									-1.1383	-5.60069e-05	-1.0763	1.2		-4.59189	0.06526	-4.56389	1.106
																									-1.13781	4.41555e-05	-1.07581	1.2		-4.58838	0.06536	-4.56038	1.10798
																									-1.13732	-2.40466e-05	-1.07532	1.2		-4.58487	0.07263	-4.55687	1.11169
																									-1.13683	4.26989e-05	-1.07483	1.19999		-4.58135	0.07437	-4.55335	1.11051
																									-1.13634	-0.000135521	-1.07434	1.20001		-4.57784	0.0764	-4.54984	1.11207
																									-1.13585	3.32945e-05	-1.07385	1.19998		-4.57433	0.07822	-4.54633	1.11505
																									-1.13536	0.000106159	-1.07336	1.2		-4.57081	0.07958	-4.54281	1.114
																									-1.13487	-7.27585e-05	-1.07287	1.19999		-4.5673	0.07416	-4.5393	1.1143
																									-1.13438	1.73098e-05	-1.07238	1.20001		-4.56379	0.0744	-4.53579	1.1169
																									-1.13389	-8.993e-05	-1.0719	1.19999		-4.56028	0.06449	-4.53228	1.11373
																									-1.13341	9.42849e-05	-1.07141	1.20001		-4.55676	0.05825	-4.52876	1.11236
																									-1.13292	5.81953e-05	-1.07092	1.19999		-4.55325	0.07037	-4.52525	1.11037
																									-1.13243	-7.69488e-05	-1.07043	1.19999		-4.54974	0.07505	-4.52174	1.10697
																									-1.13194	-0.000106218	-1.06994	1.2		-4.54622	0.06395	-4.51822	1.10642
																									-1.13145	2.29795e-05	-1.06945	1.20001		-4.54271	0.04687	-4.51471	1.10247
																									-1.13096	0.000132684	-1.06896	1.19999		-4.5392	0.06049	-4.5112	1.10556
																									-1.13047	3.11422e-05	-1.06847	1.2		-4.53568	0.07184	-4.50768	1.10688
																									-1.12998	-1.63675e-05	-1.06798	1.2		-4.53217	0.07551	-4.50417	1.109
																									-1.12949	-7.21593e-05	-1.06749	1.20002		-4.52866	0.06573	-4.50066	1.10864
																									-1.129	6.08711e-06	-1.067	1.2		-4.52515	0.05539	-4.49715	1.10679
																									-1.12851	-4.35826e-05	-1.06651	1.20002		-4.52163	0.04696	-4.49363	1.10893
																									-1.12802	5.25477e-05	-1.06602	1.19999		-4.51812	0.04964	-4.49012	1.10863
																									-1.12753	6.57293e-06	-1.06553	1.19999		-4.51461	0.05816	-4.48661	1.10971
																									-1.12704	-3.46001e-05	-1.06505	1.20002		-4.51109	0.05204	-4.48309	1.11041
																									-1.12656	3.60002e-05	-1.06456	1.20001		-4.50758	0.05601	-4.47958	1.11015
																									-1.12607	-3.13942e-05	-1.06407	1.2		-4.50407	0.06012	-4.47607	1.11071
																									-1.12558	5.33412e-05	-1.06358	1.20001		-4.50055	0.07159	-4.47255	1.11016
																									-1.12509	-0.000172989	-1.06309	1.20002		-4.49704	0.07059	-4.46904	1.113
																									-1.1246	0.000133418	-1.0626	1.2		-4.49353	0.05567	-4.46553	1.11627
																									-1.12411	-9.20624e-05	-1.06211	1.19998		-4.49002	0.06059	-4.46202	1.1163
																									-1.12362	4.61487e-05	-1.06162	1.2		-4.4865	0.07808	-4.4585	1.11561
																									-1.12313	-2.19833e-05	-1.06113	1.2		-4.48299	0.0755	-4.45499	1.11328
																									-1.12264	4.27371e-06	-1.06064	1.20001		-4.47948	0.07694	-4.45148	1.11168
																									-1.12215	-6.77271e-05	-1.06015	1.2		-4.47596	0.07453	-4.44796	1.10992
																									-1.12166	-0.00011853	-1.05966	1.2		-4.47245	0.06585	-4.44445	1.10988
																									-1.12117	6.62353e-05	-1.05917	1.19999		-4.46894	0.06139	-4.44094	1.10704
																									-1.12068	-0.000109723	-1.05868	1.20002		-4.46542	0.07404	-4.43742	1.1096
																									-1.12019	-2.53675e-05	-1.0582	1.19999		-4.46191	0.084	-4.43391	1.11066
																									-1.11971	-0.000109174	-1.05771	1.2		-4.4584	0.07945	-4.4304	1.11048
																									-1.11922	7.29022e-05	-1.05722	1.2		-4.45489	0.06644	-4.42689	1.1105
																									-1.11873	-6.2622e-05	-1.05673	1.19999		-4.45137	0.06958	-4.42337	1.11106
																									-1.11824	-0.000105851	-1.05624	1.19998		-4.44786	0.07558	-4.41986	1.10845
																									-1.11775	3.56188e-05	-1.05575	1.19999		-4.44435	0.07107	-4.41635	1.11036
																									-1.11726	1.528e-05	-1.05526	1.2		-4.44083	0.06436	-4.41283	1.11065
																									-1.11677	-1.74221e-05	-1.05477	1.19999		-4.43732	0.0667	-4.40932	1.11321
																									-1.11628	-0.00014984	-1.05428	1.2		-4.43381	0.06181	-4.40581	1.11486
																									-1.11579	8.81848e-05	-1.05379	1.20002		-4.43029	0.06883	-4.40229	1.11191
																									-1.1153	3.75324e-05	-1.0533	1.2		-4.42678	0.05923	-4.39878	1.11405
																									-1.11481	-3.3744e-05	-1.05281	1.2		-4.42327	0.04769	-4.39527	1.11573
																									-1.11432	0.000162411	-1.05232	1.20001		-4.41976	0.05374	-4.39176	1.11666
																									-1.11383	6.08316e-05	-1.05183	1.19999		-4.41624	0.05201	-4.38824	1.11555
																									-1.11334	7.38008e-05	-1.05135	1.19998		-4.41273	0.06861	-4.38473	1.11213
																									-1.11286	-6.74218e-05	-1.05086	1.20001		-4.40922	0.07456	-4.38122	1.11031
																									-1.11237	3.98484e-05	-1.05037	1.19999		-4.4057	0.06966	-4.3777	1.11015
																									-1.11188	-9.27853e-05	-1.04988	1.19998		-4.40219	0.07377	-4.37419	1.10971
																									-1.11139	-7.28455e-05	-1.04939	1.2		-4.39868	0.07441	-4.37068	1.109
																									-1.1109	1.88953e-05	-1.0489	1.2		-4.39516	0.06945	-4.36716	1.10771
																									-1.11041	8.77771e-05	-1.04841	1.20001		-4.39165	0.06732	-4.36365	1.10929
																									-1.10992	7.02925e-05	-1.04792	1.20001		-4.38814	0.06107	-4.36014	1.10657
																									-1.10943	7.20643e-05	-1.04743	1.2		-4.38463	0.05304	-4.35663	1.1037
																									-1.10894	-6.45554e-05	-1.04694	1.19999		-4.38111	0.06374	-4.35311	1.10791
																									-1.10845	-5.40103e-06	-1.04645	1.2		-4.3776	0.0612	-4.3496	1.1078
																									-1.10796	2.15808e-05	-1.04596	1.19999		-4.37409	0.06047	-4.34609	1.10831
																									-1.10747	-6.00296e-05	-1.04547	1.2		-4.37057	0.06659	-4.34257	1.10845
																									-1.10698	-9.97751e-05	-1.04498	1.2		-4.36706	0.06632	-4.33906	1.10811
																									-1.10649	-9.52587e-06	-1.0445	1.19999		-4.36355	0.07551	-4.33555	1.10962
																									-1.10601	-0.000116861	-1.04401	1.20002		-4.36003	0.07396	-4.33203	1.10961
																									-1.10552	-5.17862e-05	-1.04352	1.19997		-4.35652	0.06599	-4.32852	1.10838
																									-1.10503	-7.72843e-05	-1.04303	1.2		-4.35301	0.07397	-4.32501	1.11395
																									-1.10454	2.94553e-05	-1.04254	1.2		-4.3495	0.07849	-4.3215	1.11302
																									-1.10405	-7.30218e-05	-1.04205	1.20001		-4.34598	0.07395	-4.31798	1.11071
																									-1.10356	-1.34013e-05	-1.04156	1.19999		-4.34247	0.07757	-4.31447	1.11265
																									-1.10307	-9.05777e-05	-1.04107	1.20001		-4.33896	0.06786	-4.31096	1.11297
																									-1.10258	-6.49039e-05	-1.04058	1.19999		-4.33544	0.05971	-4.30744	1.11221
																									-1.10209	-3.9603e-05	-1.04009	1.2		-4.33193	0.06764	-4.30393	1.1144
																									-1.1016	-3.18577e-05	-1.0396	1.2		-4.32842	0.06947	-4.30042	1.11492
																									-1.10111	2.0363e-05	-1.03911	1.2		-4.3249	0.07186	-4.2969	1.11418
																									-1.10062	-5.28097e-06	-1.03862	1.19999		-4.32139	0.06535	-4.29339	1.11507
																									-1.10013	0.000100078	-1.03813	1.19999		-4.31788	0.04594	-4.28988	1.11251
																									-1.09965	-5.95282e-05	-1.03765	1.2		-4.31437	0.04111	-4.28637	1.11033
																									-1.09916	3.58907e-05	-1.03716	1.2		-4.31085	0.06019	-4.28285	1.1087
																									-1.09867	-3.27082e-05	-1.03667	1.2		-4.30734	0.06009	-4.27934	1.10933
																									-1.09818	6.43081e-06	-1.03618	1.19998		-4.30383	0.06028	-4.27583	1.11011
																									-1.09769	-0.000113557	-1.03569	1.2		-4.30031	0.0734	-4.27231	1.11073
																									-1.0972	5.00003e-05	-1.0352	1.20002		-4.2968	0.07651	-4.2688	1.10981
																									-1.09671	8.34942e-05	-1.03471	1.19999		-4.29329	0.07681	-4.26529	1.10621
																									-1.09622	7.55693e-05	-1.03422	1.20002		-4.28977	0.06531	-4.26177	1.111
																									-1.09573	-4.75174e-06	-1.03373	1.2		-4.28626	0.07139	-4.25826	1.11083
																									-1.09524	3.80514e-05	-1.03324	1.2		-4.28275	0.06623	-4.25475	1.1083
																									-1.09475	5.41005e-05	-1.03275	1.20002		-4.27924	0.06751	-4.25124	1.10931
																									-1.09426	-0.000131347	-1.03226	1.2		-4.27572	0.07878	-4.24772	1.11165
																									-1.09377	-4.77209e-05	-1.03177	1.19999		-4.27221	0.07773	-4.24421	1.1116
																									-1.09328	7.32811e-05	-1.03128	1.2		-4.2687	0.07511	-4.2407	1.11165
																									-1.0928	-7.43577e-05	-1.0308	1.19999		-4.26518	0.07197	-4.23718	1.1129
																									-1.09231	8.38336e-05	-1.03031	1.2		-4.26167	0.07827	-4.23367	1.11178
																									-1.09182	-6.06785e-05	-1.02982	1.2		-4.25816	0.08598	-4.23016	1.11448
																									-1.09133	-2.90916e-05	-1.02933	1.2		-4.25464	0.08317	-4.22664	1.11519
																									-1.09084	-3.17284e-05	-1.02884	1.19999		-4.25113	0.07834	-4.22313	1.11284
																									-1.09035	2.61448e-05	-1.02835	1.20001		-4.24762	0.06978	-4.21962	1.11188
																									-1.08986	-3.81396e-05	-1.02786	1.20001		-4.24411	0.05703	-4.21611	1.10794
																									-1.08937	-8.81513e-05	-1.02737	1.19999		-4.24059	0.05598	-4.21259	1.10804
																									-1.08888	-0.000126631	-1.02688	1.2		-4.23708	0.05909	-4.20908	1.10971
																									-1.08839	-1.5796e-05	-1.02639	1.2		-4.23357	0.0527	-4.20557	1.11053
																									-1.0879	7.10209e-05	-1.0259	1.2		-4.23005	0.0488	-4.20205	1.11177
																									-1.08741	-3.35444e-05	-1.02541	1.20001		-4.22654	0.05139	-4.19854	1.11132
																									-1.08692	-2.50952e-05	-1.02492	1.19999		-4.22303	0.04856	-4.19503	1.11145
																									-1.08643	1.73765e-05	-1.02443	1.2		-4.21951	0.04735	-4.19151	1.11153
																									-1.08595	3.93788e-05	-1.02395	1.19999		-4.216	0.05168	-4.188	1.1094
																									-1.08546	-0.000238138	-1.02346	1.20001		-4.21249	0.05687	-4.18449	1.10772
																									-1.08497	3.39214e-05	-1.02297	1.19999		-4.20898	0.05822	-4.18098	1.10842
																									-1.08448	-1.02578e-05	-1.02248	1.2		-4.20546	0.06608	-4.17746	1.10823
																									-1.08399	-2.31141e-05	-1.02199	1.2		-4.20195	0.06623	-4.17395	1.10896
																									-1.0835	3.43224e-05	-1.0215	1.2		-4.19844	0.07272	-4.17044	1.11094
																									-1.08301	-9.4571e-05	-1.02101	1.19998		-4.19492	0.06605	-4.16692	1.1108
																									-1.08252	-4.5105e-05	-1.02052	1.20001		-4.19141	0.05762	-4.16341	1.1099
																									-1.08203	9.53328e-05	-1.02003	1.2		-4.1879	0.06648	-4.1599	1.1117
																									-1.08154	-2.25608e-05	-1.01954	1.19999		-4.18438	0.0707	-4.15638	1.11006
																									-1.08105	-2.06494e-05	-1.01905	1.19998		-4.18087	0.07196	-4.15287	1.11266
																									-1.08056	-3.11728e-05	-1.01856	1.2		-4.17736	0.07076	-4.14936	1.11616
																									-1.08007	-1.5331e-06	-1.01807	1.20001		-4.17385	0.07376	-4.14585	1.11658
																									-1.07958	-2.49452e-05	-1.01758	1.2		-4.17033	0.06623	-4.14233	1.11445
																									-1.0791	-1.80315e-05	-1.0171	1.20001		-4.16682	0.06754	-4.13882	1.11244
																									-1.07861	2.67035e-05	-1.01661	1.20001		-4.16331	0.06789	-4.13531	1.11097
																									-1.07812	-8.68116e-05	-1.01612	1.19998		-4.15979	0.0566	-4.13179	1.112
																									-1.07763	-6.44097e-05	-1.01563	1.19999		-4.15628	0.05968	-4.12828	1.11063
																									-1.07714	-1.87108e-05	-1.01514	1.19999		-4.15277	0.06412	-4.12477	1.11062
																									-1.07665	-7.8657e-05	-1.01465	1.2		-4.14925	0.0604	-4.12125	1.11144
																									-1.07616	-5.36338e-05	-1.01416	1.19999		-4.14574	0.07095	-4.11774	1.11094
																									-1.07567	9.93252e-05	-1.01367	1.2		-4.14223	0.07283	-4.11423	1.11198
																									-1.07518	1.19563e-05	-1.01318	1.20002		-4.13872	0.07982	-4.11072	1.11181
																									-1.07469	-3.79596e-05	-1.01269	1.20001		-4.1352	0.08569	-4.1072	1.10953
																									-1.0742	-7.05666e-05	-1.0122	1.2		-4.13169	0.07912	-4.10369	1.10887
																									-1.07371	-0.000111615	-1.01171	1.2		-4.12818	0.0731	-4.10018	1.11346
																									-1.07322	-0.000148512	-1.01122	1.19997		-4.12466	0.0619	-4.09666	1.11266
																									-1.07273	-6.81859e-05	-1.01073	1.2		-4.12115	0.06559	-4.09315	1.1122
																									-1.07225	-8.19302e-05	-1.01025	1.19998		-4.11764	0.0776	-4.08964	1.11151
																									-1.07176	5.33425e-05	-1.00976	1.2		-4.11412	0.08642	-4.08612	1.10974
																									-1.07127	-2.98287e-05	-1.00927	1.19999		-4.11061	0.07538	-4.08261	1.11104
																									-1.07078	2.85066e-05	-1.00878	1.2		-4.1071	0.07638	-4.0791	1.1098
																									-1.07029	4.4906e-06	-1.00829	1.20002		-4.10359	0.07396	-4.07559	1.10721
																									-1.0698	7.93689e-05	-1.0078	1.19999		-4.10007	0.06919	-4.07207	1.10637
																									-1.06931	4.52899e-05	-1.00731	1.19998		-4.09656	0.06549	-4.06856	1.10775
																									-1.06882	1.03813e-05	-1.00682	1.2		-4.09305	0.07592	-4.06505	1.11059
																									-1.06833	-9.26724e-05	-1.00633	1.19999		-4.08953	0.08096	-4.06153	1.10961
																									-1.06784	1.52993e-05	-1.00584	1.2		-4.08602	0.07806	-4.05802	1.1069
																									-1.06735	3.43111e-05	-1.00535	1.19998		-4.08251	0.06483	-4.05451	1.10994
																									-1.06686	5.753e-05	-1.00486	1.20002		-4.079	0.05784	-4.051	1.11115
																									-1.06637	0.00013363	-1.00437	1.2		-4.07548	0.05022	-4.04748	1.11233
																									-1.06588	-6.10609e-05	-1.00388	1.2		-4.07197	0.05273	-4.04397	1.11161
																									-1.0654	6.42235e-05	-1.0034	1.2		-4.06846	0.05758	-4.04046	1.11143
																									-1.06491	-4.33302e-06	-1.00291	1.2		-4.06494	0.06466	-4.03694	1.11054
																									-1.06442	-5.1404e-05	-1.00242	1.19999		-4.06143	0.06757	-4.03343	1.11153
																									-1.06393	-3.7829e-05	-1.00193	1.19999		-4.05792	0.07179	-4.02992	1.1121
																									-1.06344	8.46529e-05	-1.00144	1.19998		-4.0544	0.07298	-4.0264	1.1154
																									-1.06295	5.62151e-05	-1.00095	1.19999		-4.05089	0.08022	-4.02289	1.11755
																									-1.06246	-5.8841e-05	-1.00046	1.19999		-4.04738	0.08807	-4.01938	1.11565
																									-1.06197	-5.03107e-05	-0.99997	1.2		-4.04387	0.0989	-4.01587	1.11191
																									-1.06148	-5.16347e-05	-0.99948	1.20001		-4.04035	0.08399	-4.01235	1.11086
																									-1.06099	-6.62058e-05	-0.99899	1.20001		-4.03684	0.06186	-4.00884	1.11152
																									-1.0605	1.24198e-05	-0.9985	1.19999		-4.03333	0.06138	-4.00533	1.11005
																									-1.06001	-1.75505e-05	-0.99801	1.19999		-4.02981	0.05501	-4.00181	1.10935
																									-1.05952	7.22073e-05	-0.99752	1.2		-4.0263	0.05642	-3.9983	1.111
																									-1.05903	6.77871e-05	-0.99703	1.20001		-4.02279	0.05661	-3.99479	1.10623
																									-1.05855	-4.07522e-05	-0.99655	1.19999		-4.01927	0.04919	-3.99127	1.10795
																									-1.05806	3.74369e-05	-0.99606	1.19999		-4.01576	0.04798	-3.98776	1.1089
																									-1.05757	7.99807e-05	-0.99557	1.2		-4.01225	0.06268	-3.98425	1.1105
																									-1.05708	6.67966e-05	-0.99508	1.19998		-4.00874	0.06386	-3.98074	1.10885
																									-1.05659	-5.2315e-05	-0.99459	1.20001		-4.00522	0.06067	-3.97722	1.11047
																									-1.0561	2.21811e-05	-0.9941	1.2		-4.00171	0.07478	-3.97371	1.11294
																									-1.05561	-9.47302e-05	-0.99361	1.2		-3.9982	0.0772	-3.9702	1.10867
																									-1.05512	-0.00016422	-0.99312	1.20002		-3.99468	0.07179	-3.96668	1.10797
																									-1.05463	7.17823e-05	-0.99263	1.19999		-3.99117	0.08114	-3.96317	1.10837
																									-1.05414	2.71202e-05	-0.99214	1.20001		-3.98766	0.08647	-3.95966	1.10685
																									-1.05365	3.13291e-05	-0.99165	1.19999		-3.98414	0.07525	-3.95614	1.10798
																									-1.05316	0.000142186	-0.99116	1.19998		-3.98063	0.08108	-3.95263	1.10921
																									-1.05267	0.000153578	-0.99067	1.19999		-3.97712	0.08532	-3.94912	1.10924
																									-1.05218	3.32066e-05	-0.99018	1.2		-3.97361	0.06583	-3.94561	1.10528
																									-1.0517	2.27983e-05	-0.9897	1.19999		-3.97009	0.05981	-3.94209	1.1034
																									-1.05121	1.20379e-05	-0.98921	1.2		-3.96658	0.0567	-3.93858	1.10793
																									-1.05072	-0.000192587	-0.98872	1.20001		-3.96307	0.06127	-3.93507	1.10817
																									-1.05023	-7.3649e-05	-0.98823	1.19999		-3.95955	0.07658	-3.93155	1.10752
																									-1.04974	6.49028e-05	-0.98774	1.20001		-3.95604	0.0904	-3.92804	1.1092
																									-1.04925	-8.54717e-05	-0.98725	1.20001		-3.95253	0.07959	-3.92453	1.1089
																									-1.04876	-4.94993e-06	-0.98676	1.19999		-3.94901	0.08097	-3.92101	1.10816
																									-1.04827	3.70785e-05	-0.98627	1.19998		-3.9455	0.07304	-3.9175	1.10762
																									-1.04778	-5.91949e-05	-0.98578	1.20001		-3.94199	0.07035	-3.91399	1.10842
																									-1.04729	6.11349e-05	-0.98529	1.20001		-3.93848	0.06907	-3.91048	1.10631
																									-1.0468	2.65259e-05	-0.9848	1.2		-3.93496	0.05818	-3.90696	1.10737
																									-1.04631	-2.49447e-05	-0.98431	1.2		-3.93145	0.0675	-3.90345	1.10762
																									-1.04582	8.03197e-05	-0.98382	1.19999		-3.92794	0.07305	-3.89994	1.10968
																									-1.04533	0.000104987	-0.98333	1.20002		-3.92442	0.08737	-3.89642	1.11285
																									-1.04485	8.64812e-05	-0.98285	1.19999		-3.92091	0.08951	-3.89291	1.11243
																									-1.04436	-1.06264e-05	-0.98236	1.2		-3.9174	0.07728	-3.8894	1.10907
																									-1.04387	-8.40957e-06	-0.98187	1.2		-3.91388	0.05844	-3.88588	1.10757
																									-1.04338	2.98375e-05	-0.98138	1.2		-3.91037	0.06703	-3.88237	1.10792
																									-1.04289	9.6152e-06	-0.98089	1.2		-3.90686	0.07686	-3.87886	1.10978
																									-1.0424	-0.000125412	-0.9804	1.2		-3.90335	0.06108	-3.87535	1.11054
																									-1.04191	-2.22932e-05	-0.97991	1.20001		-3.89983	0.05035	-3.87183	1.11239
																									-1.04142	-6.18387e-05	-0.97942	1.2		-3.89632	0.05228	-3.86832	1.11054
																									-1.04093	1.38013e-07	-0.97893	1.2		-3.89281	0.055	-3.86481	1.10762
																									-1.04044	-0.000111162	-0.97844	1.2		-3.88929	0.06259	-3.86129	1.10954
																									-1.03995	1.98665e-05	-0.97795	1.19999		-3.88578	0.06641	-3.85778	1.11051
																									-1.03946	-2.63991e-05	-0.97746	1.20001		-3.88227	0.07672	-3.85427	1.10975
																									-1.03897	-5.6261e-05	-0.97697	1.19999		-3.87875	0.08405	-3.85075	1.10851
																									-1.03848	-6.48834e-05	-0.97648	1.2		-3.87524	0.08086	-3.84724	1.11126
																									-1.038	-0.000123371	-0.976	1.2		-3.87173	0.08051	-3.84373	1.11156
																									-1.03751	-3.10466e-05	-0.97551	1.19999		-3.86822	0.07213	-3.84022	1.11182
																									-1.03702	3.42802e-05	-0.97502	1.2		-3.8647	0.07117	-3.8367	1.11192
																									-1.03653	8.14253e-06	-0.97453	1.20001		-3.86119	0.07494	-3.83319	1.11162
																									-1.03604	-8.46064e-05	-0.97404	1.19998		-3.85768	0.0774	-3.82968	1.11133
																									-1.03555	-2.3659e-05	-0.97355	1.20001		-3.85416	0.07144	-3.82616	1.10793
																									-1.03506	-3.79564e-05	-0.97306	1.20001		-3.85065	0.07139	-3.82265	1.10618
																									-1.03457	-1.21033e-05	-0.97257	1.19998		-3.84714	0.08096	-3.81914	1.10763
																									-1.03408	-4.42833e-05	-0.97208	1.19998		-3.84362	0.07139	-3.81562	1.10813
																									-1.03359	-4.57617e-05	-0.97159	1.20002		-3.84011	0.07096	-3.81211	1.10991
																									-1.0331	-2.18571e-05	-0.9711	1.2		-3.8366	0.05937	-3.8086	1.11126
																									-1.03261	6.34589e-05	-0.97061	1.19999		-3.83309	0.06248	-3.80509	1.11327
																									-1.03212	-6.99923e-05	-0.97012	1.2		-3.82957	0.07185	-3.80157	1.11159
																									-1.03163	-4.48486e-06	-0.96963	1.19999		-3.82606	0.07144	-3.79806	1.10887
																									-1.03115	-3.79886e-05	-0.96915	1.2		-3.82255	0.07843	-3.79455	1.1118
																									-1.03066	-2.54669e-05	-0.96866	1.19998		-3.81903	0.07217	-3.79103	1.11295
																									-1.03017	-0.000104494	-0.96817	1.2		-3.81552	0.07986	-3.78752	1.11375
																									-1.02968	-3.52195e-05	-0.96768	1.20001		-3.81201	0.07951	-3.78401	1.11219
																									-1.02919	-8.22859e-06	-0.96719	1.20001		-3.80849	0.0694	-3.78049	1.10882
																									-1.0287	9.4932e-05	-0.9667	1.19998		-3.80498	0.06848	-3.77698	1.10646
																									-1.02821	-1.31188e-05	-0.96621	1.2		-3.80147	0.06611	-3.77347	1.10789
																									-1.02772	-2.94019e-05	-0.96572	1.20001		-3.79796	0.06156	-3.76996	1.10947
																									-1.02723	-9.06676e-05	-0.96523	1.19999		-3.79444	0.06846	-3.76644	1.10849
																									-1.02674	-0.000145786	-0.96474	1.2		-3.79093	0.07076	-3.76293	1.10756
																									-1.02625	2.42279e-05	-0.96425	1.2		-3.78742	0.07037	-3.75942	1.10796
																									-1.02576	-4.62896e-05	-0.96376	1.20001		-3.7839	0.06414	-3.7559	1.10605
																									-1.02527	4.37005e-05	-0.96327	1.2		-3.78039	0.05955	-3.75239	1.10631
																									-1.02478	5.74889e-05	-0.96279	1.20001		-3.77688	0.05586	-3.74888	1.10821
																									-1.0243	-1.56153e-05	-0.9623	1.19999		-3.77336	0.06287	-3.74536	1.11019
																									-1.02381	-4.13659e-06	-0.96181	1.2		-3.76985	0.05744	-3.74185	1.1114
																									-1.02332	0.000102351	-0.96132	1.19998		-3.76634	0.05156	-3.73834	1.11179
																									-1.02283	-7.10823e-05	-0.96083	1.19998		-3.76283	0.05626	-3.73483	1.11115
																									-1.02234	-5.65651e-05	-0.96034	1.2		-3.75931	0.0741	-3.73131	1.11105
																									-1.02185	2.90009e-06	-0.95985	1.19999		-3.7558	0.09642	-3.7278	1.10746
																									-1.02136	-0.000148509	-0.95936	1.19998		-3.75229	0.09266	-3.72429	1.10657
																									-1.02087	-5.7938e-05	-0.95887	1.19999		-3.74877	0.07707	-3.72077	1.10893
																									-1.02038	-5.51641e-05	-0.95838	1.19999		-3.74526	0.06547	-3.71726	1.10999
																									-1.01989	-1.10939e-05	-0.95789	1.2		-3.74175	0.0607	-3.71375	1.108
																									-1.0194	-1.09432e-05	-0.9574	1.20001		-3.73823	0.05101	-3.71023	1.10798
																									-1.01891	1.94466e-05	-0.95691	1.2		-3.73472	0.05439	-3.70672	1.11169
																									-1.01842	-3.22832e-05	-0.95642	1.20001		-3.73121	0.0746	-3.70321	1.11209
																									-1.01793	0.000103767	-0.95594	1.20003		-3.7277	0.0901	-3.6997	1.11013
																									-1.01745	-6.69462e-05	-0.95545	1.2		-3.72418	0.08756	-3.69618	1.11141
																									-1.01696	-2.96398e-05	-0.95496	1.19999		-3.72067	0.07094	-3.69267	1.11323
																									-1.01647	-7.7485e-05	-0.95447	1.20001		-3.71716	0.08059	-3.68916	1.11062
																									-1.01598	-0.00010478	-0.95398	1.20001		-3.71364	0.09158	-3.68564	1.10899
																									-1.01549	-2.34399e-05	-0.95349	1.2		-3.71013	0.0894	-3.68213	1.10761
																									-1.015	-2.07092e-05	-0.953	1.19999		-3.70662	0.07542	-3.67862	1.10647
																									-1.01451	-1.90621e-05	-0.95251	1.20001		-3.7031	0.07827	-3.6751	1.10639
																									-1.01402	-0.00013155	-0.95202	1.20002		-3.69959	0.06437	-3.67159	1.10672
																									-1.01353	-2.36121e-05	-0.95153	1.2		-3.69608	0.0701	-3.66808	1.10846
																									-1.01304	-3.26083e-05	-0.95104	1.2		-3.69257	0.07502	-3.66457	1.10939
																									-1.01255	-4.72177e-05	-0.95055	1.20001		-3.68905	0.07926	-3.66105	1.11159
																									-1.01206	-6.92205e-05	-0.95006	1.19999		-3.68554	0.08673	-3.65754	1.11477
																									-1.01157	-4.58503e-05	-0.94957	1.19999		-3.68203	0.0774	-3.65403	1.11301
																									-1.01108	-2.08107e-05	-0.94909	1.19999		-3.67851	0.08207	-3.65051	1.11155
																									-1.0106	-4.35175e-05	-0.9486	1.2		-3.675	0.08377	-3.647	1.11279
																									-1.01011	0.000100679	-0.94811	1.20001		-3.67149	0.07021	-3.64349	1.11392
																									-1.00962	-7.69902e-05	-0.94762	1.19999		-3.66797	0.06696	-3.63997	1.10876
																									-1.00913	3.17138e-05	-0.94713	1.2		-3.66446	0.0704	-3.63646	1.10539
																									-1.00864	-8.52671e-05	-0.94664	1.20001		-3.66095	0.06168	-3.63295	1.10806
																									-1.00815	-0.000115925	-0.94615	1.20001		-3.65744	0.06159	-3.62944	1.10982
																									-1.00766	9.67759e-05	-0.94566	1.2		-3.65392	0.07986	-3.62592	1.10919
																									-1.00717	-5.151e-05	-0.94517	1.20001		-3.65041	0.07883	-3.62241	1.10809
																									-1.00668	-0.000221267	-0.94468	1.2		-3.6469	0.0731	-3.6189	1.1077
																									-1.00619	-0.000105111	-0.94419	1.20001		-3.64338	0.06804	-3.61538	1.10796
																									-1.0057	-2.64714e-05	-0.9437	1.19999		-3.63987	0.06825	-3.61187	1.10808
																									-1.00521	-0.000100622	-0.94321	1.2		-3.63636	0.06733	-3.60836	1.10721
																									-1.00472	-3.38042e-05	-0.94272	1.19999		-3.63284	0.06291	-3.60484	1.10697
																									-1.00423	-0.000146986	-0.94224	1.2		-3.62933	0.06399	-3.60133	1.10704
																									-1.00375	-0.000120572	-0.94175	1.20001		-3.62582	0.06754	-3.59782	1.10652
																									-1.00326	-0.000157361	-0.94126	1.20002		-3.62231	0.07283	-3.59431	1.1075
																									-1.00277	-7.26234e-05	-0.94077	1.2		-3.61879	0.05772	-3.59079	1.10691
																									-1.00228	-8.55186e-06	-0.94028	1.2		-3.61528	0.05262	-3.58728	1.10568
																									-1.00179	3.36804e-05	-0.93979	1.2		-3.61177	0.04708	-3.58377	1.10366
																									-1.0013	-1.98113e-05	-0.9393	1.2		-3.60825	0.06782	-3.58025	1.10588
																									-1.00081	1.49485e-06	-0.93881	1.19999		-3.60474	0.07771	-3.57674	1.10832
																									-1.00032	-9.93631e-05	-0.93832	1.20001		-3.60123	0.07411	-3.57323	1.1126
																									-0.99983	-7.19428e-05	-0.93783	1.19998		-3.59771	0.06555	-3.56971	1.11365
																									-0.99934	0.000186931	-0.93734	1.2		-3.5942	0.07386	-3.5662	1.11274
																									-0.99885	-4.35273e-05	-0.93685	1.19999		-3.59069	0.07627	-3.56269	1.1149
																									-0.99836	-0.000108962	-0.93636	1.19999		-3.58718	0.06027	-3.55918	1.11236
																									-0.99787	2.36175e-06	-0.93587	1.20002		-3.58366	0.06061	-3.55566	1.11122
																									-0.99738	8.92026e-06	-0.93539	1.20001		-3.58015	0.06754	-3.55215	1.11164
																									-0.9969	-0.000119458	-0.9349	1.2		-3.57664	0.07056	-3.54864	1.11312
																									-0.99641	-0.000125472	-0.93441	1.19999		-3.57312	0.06132	-3.54512	1.11093
																									-0.99592	-0.000128397	-0.93392	1.20001		-3.56961	0.06642	-3.54161	1.10977
																									-0.99543	-4.23639e-05	-0.93343	1.19999		-3.5661	0.06379	-3.5381	1.10904
																									-0.99494	3.54715e-05	-0.93294	1.20001		-3.56258	0.07273	-3.53458	1.11188
																									-0.99445	9.82347e-05	-0.93245	1.19997		-3.55907	0.06954	-3.53107	1.11338
																									-0.99396	-0.000130321	-0.93196	1.20001		-3.55556	0.06939	-3.52756	1.11209
																									-0.99347	-0.000232613	-0.93147	1.19999		-3.55205	0.0718	-3.52405	1.11061
																									-0.99298	8.47726e-05	-0.93098	1.20001		-3.54853	0.07772	-3.52053	1.11004
																									-0.99249	0.000113416	-0.93049	1.2		-3.54502	0.08012	-3.51702	1.1088
																									-0.992	-4.2203e-06	-0.93	1.20001		-3.54151	0.07868	-3.51351	1.10933
																									-0.99151	6.09759e-05	-0.92951	1.20002		-3.53799	0.06328	-3.50999	1.10802
																									-0.99102	-9.9253e-06	-0.92902	1.19999		-3.53448	0.05946	-3.50648	1.1104
																									-0.99053	-5.66324e-05	-0.92854	1.2		-3.53097	0.06955	-3.50297	1.11115
																									-0.99005	-5.08915e-05	-0.92805	1.19998		-3.52745	0.06389	-3.49945	1.11001
																									-0.98956	3.9285e-05	-0.92756	1.20001		-3.52394	0.06494	-3.49594	1.10714
																									-0.98907	0.000110402	-0.92707	1.19999		-3.52043	0.06363	-3.49243	1.11093
																									-0.98858	2.78564e-05	-0.92658	1.2		-3.51692	0.06186	-3.48892	1.11029
																									-0.98809	-9.59354e-05	-0.92609	1.19999		-3.5134	0.06391	-3.4854	1.11132
																									-0.9876	5.12402e-05	-0.9256	1.2		-3.50989	0.06266	-3.48189	1.11075
																									-0.98711	6.95524e-05	-0.92511	1.2		-3.50638	0.06721	-3.47838	1.11239
																									-0.98662	7.31041e-05	-0.92462	1.2		-3.50286	0.07305	-3.47486	1.11293
																									-0.98613	-1.93892e-05	-0.92413	1.19998		-3.49935	0.06387	-3.47135	1.11338
																									-0.98564	1.61671e-05	-0.92364	1.2		-3.49584	0.05716	-3.46784	1.11357
																									-0.98515	7.07605e-05	-0.92315	1.2		-3.49232	0.05763	-3.46432	1.11167
																									-0.98466	-0.000110889	-0.92266	1.19999		-3.48881	0.05615	-3.46081	1.11114
																									-0.98417	0.000148364	-0.92217	1.19999		-3.4853	0.07246	-3.4573	1.11184
																									-0.98368	5.94223e-05	-0.92169	1.2		-3.48179	0.06872	-3.45379	1.10936
																									-0.9832	-5.66807e-06	-0.9212	1.2		-3.47827	0.06516	-3.45027	1.10885
																									-0.98271	0.000110974	-0.92071	1.20001		-3.47476	0.06407	-3.44676	1.10841
																									-0.98222	-0.00011393	-0.92022	1.2		-3.47125	0.06299	-3.44325	1.11072
																									-0.98173	-7.78788e-05	-0.91973	1.20001		-3.46773	0.05991	-3.43973	1.1133
																									-0.98124	-0.00010033	-0.91924	1.20001		-3.46422	0.06405	-3.43622	1.11244
																									-0.98075	5.06248e-05	-0.91875	1.2		-3.46071	0.06929	-3.43271	1.1111
																									-0.98026	-8.09322e-05	-0.91826	1.19998		-3.45719	0.06811	-3.42919	1.1111
																									-0.97977	4.59717e-05	-0.91777	1.2		-3.45368	0.06794	-3.42568	1.11161
																									-0.97928	-2.73043e-05	-0.91728	1.2		-3.45017	0.06028	-3.42217	1.11239
																									-0.97879	-1.04711e-05	-0.91679	1.19999		-3.44666	0.07024	-3.41866	1.11359
																									-0.9783	0.000109319	-0.9163	1.2		-3.44314	0.07499	-3.41514	1.11317
																									-0.97781	-8.97316e-05	-0.91581	1.19999		-3.43963	0.08061	-3.41163	1.10825
																									-0.97732	-5.92364e-05	-0.91532	1.19997		-3.43612	0.07644	-3.40812	1.10806
																									-0.97684	1.32058e-05	-0.91484	1.20001		-3.4326	0.07867	-3.4046	1.11036
																									-0.97635	-0.000188808	-0.91435	1.2		-3.42909	0.08132	-3.40109	1.11173
																									-0.97586	-1.34858e-05	-0.91386	1.2		-3.42558	0.08434	-3.39758	1.1103
																									-0.97537	1.76984e-05	-0.91337	1.19999		-3.42206	0.08159	-3.39406	1.11022
																									-0.97488	-4.46936e-05	-0.91288	1.20001		-3.41855	0.07814	-3.39055	1.11093
																									-0.97439	4.26681e-05	-0.91239	1.2		-3.41504	0.08496	-3.38704	1.10898
																									-0.9739	-8.4562e-05	-0.9119	1.20002		-3.41153	0.08733	-3.38353	1.10705
																									-0.97341	3.01148e-05	-0.91141	1.19998		-3.40801	0.07917	-3.38001	1.10871
																									-0.97292	1.29771e-05	-0.91092	1.20001		-3.4045	0.0713	-3.3765	1.11091
																									-0.97243	1.50174e-05	-0.91043	1.2		-3.40099	0.06799	-3.37299	1.1098
																									-0.97194	-1.93947e-05	-0.90994	1.20001		-3.39747	0.06182	-3.36947	1.11178
																									-0.97145	2.55388e-05	-0.90945	1.2		-3.39396	0.06254	-3.36596	1.11269
																									-0.97096	1.78924e-05	-0.90896	1.2		-3.39045	0.06688	-3.36245	1.11262
																									-0.97047	8.2645e-06	-0.90847	1.2		-3.38693	0.06352	-3.35893	1.11349
																									-0.96999	-0.000100414	-0.90799	1.19999		-3.38342	0.07205	-3.35542	1.1127
																									-0.9695	-5.99109e-05	-0.9075	1.19999		-3.37991	0.07961	-3.35191	1.10761
																									-0.96901	-0.000114651	-0.90701	1.19999		-3.3764	0.07061	-3.3484	1.10586
																									-0.96852	-0.000107288	-0.90652	1.19999		-3.37288	0.06968	-3.34488	1.11068
																									-0.96803	1.36935e-05	-0.90603	1.20001		-3.36937	0.06737	-3.34137	1.11109
																									-0.96754	-3.9259e-05	-0.90554	1.20001		-3.36586	0.06168	-3.33786	1.1093
																									-0.96705	-6.14749e-05	-0.90505	1.2		-3.36234	0.06859	-3.33434	1.10623
																									-0.96656	-0.000117475	-0.90456	1.20001		-3.35883	0.0514	-3.33083	1.10739
																									-0.96607	3.38696e-06	-0.90407	1.20002		-3.35532	0.05302	-3.32732	1.10919
																									-0.96558	-0.000181133	-0.90358	1.20001		-3.3518	0.05951	-3.3238	1.10849
																									-0.96509	4.39783e-05	-0.90309	1.19999		-3.34829	0.05322	-3.32029	1.11023
																									-0.9646	-0.000101078	-0.9026	1.2		-3.34478	0.06513	-3.31678	1.11186
																									-0.96411	-7.23098e-05	-0.90211	1.2		-3.34127	0.06268	-3.31327	1.11029
																									-0.96362	3.57117e-05	-0.90162	1.19998		-3.33775	0.05863	-3.30975	1.11018
																									-0.96314	8.81822e-05	-0.90114	1.20003		-3.33424	0.06192	-3.30624	1.10833
																									-0.96265	-7.36815e-05	-0.90065	1.19998		-3.33073	0.06029	-3.30273	1.10921
																									-0.96216	4.08206e-05	-0.90016	1.20002		-3.32721	0.05995	-3.29921	1.11178
																									-0.96167	-7.70396e-05	-0.89967	1.19999		-3.3237	0.06161	-3.2957	1.11068
																									-0.96118	-0.000107048	-0.89918	1.20002		-3.32019	0.0656	-3.29219	1.11112
																									-0.96069	-5.04373e-05	-0.89869	1.20001		-3.31667	0.06151	-3.28867	1.11045
																									-0.9602	9.50523e-05	-0.8982	1.2		-3.31316	0.06139	-3.28516	1.11098
																									-0.95971	-1.44924e-06	-0.89771	1.2		-3.30965	0.05416	-3.28165	1.11049
																									-0.95922	-2.43215e-05	-0.89722	1.19999		-3.30614	0.05272	-3.27814	1.10933
																									-0.95873	-0.000126193	-0.89673	1.2		-3.30262	0.06503	-3.27462	1.10736
																									-0.95824	0.000140162	-0.89624	1.20001		-3.29911	0.06372	-3.27111	1.10836
																									-0.95775	0.000124971	-0.89575	1.20001		-3.2956	0.06919	-3.2676	1.10827
																									-0.95726	4.25121e-05	-0.89526	1.19999		-3.29208	0.0742	-3.26408	1.10819
																									-0.95677	2.71588e-05	-0.89477	1.20001		-3.28857	0.07638	-3.26057	1.11086
																									-0.95629	-7.19267e-05	-0.89429	1.19999		-3.28506	0.06452	-3.25706	1.1101
																									-0.9558	7.00724e-05	-0.8938	1.2		-3.28154	0.0665	-3.25354	1.10836
																									-0.95531	6.37051e-05	-0.89331	1.20001		-3.27803	0.06339	-3.25003	1.10692
																									-0.95482	-4.95924e-05	-0.89282	1.2		-3.27452	0.06934	-3.24652	1.10728
																									-0.95433	-2.02474e-05	-0.89233	1.2		-3.27101	0.07339	-3.24301	1.1091
																									-0.95384	-4.26873e-05	-0.89184	1.19999		-3.26749	0.06973	-3.23949	1.10667
																									-0.95335	-4.53226e-05	-0.89135	1.2		-3.26398	0.0691	-3.23598	1.1063
																									-0.95286	-0.000177795	-0.89086	1.2		-3.26047	0.06062	-3.23247	1.10779
																									-0.95237	-3.72318e-05	-0.89037	1.19999		-3.25695	0.06225	-3.22895	1.10888
																									-0.95188	1.58349e-05	-0.88988	1.19998		-3.25344	0.06438	-3.22544	1.10955
																									-0.95139	2.32474e-05	-0.88939	1.19999		-3.24993	0.056	-3.22193	1.11298
																									-0.9509	-4.10118e-05	-0.8889	1.2		-3.24641	0.05187	-3.21842	1.11324
																									-0.95041	1.52123e-05	-0.88841	1.19999		-3.2429	0.06362	-3.2149	1.10879
																									-0.94992	3.32408e-05	-0.88792	1.19998		-3.23939	0.06369	-3.21139	1.10677
																									-0.94944	-2.17318e-05	-0.88744	1.19999		-3.23588	0.05683	-3.20788	1.1092
																									-0.94895	8.70572e-05	-0.88695	1.2		-3.23236	0.07303	-3.20436	1.11308
																									-0.94846	-1.42468e-06	-0.88646	1.2		-3.22885	0.07485	-3.20085	1.11308
																									-0.94797	-5.33205e-05	-0.88597	1.19999		-3.22534	0.07355	-3.19734	1.10828
																									-0.94748	6.91263e-05	-0.88548	1.20001		-3.22182	0.07457	-3.19382	1.10748
																									-0.94699	6.8547e-06	-0.88499	1.19999		-3.21831	0.07459	-3.19031	1.10437
																									-0.9465	3.62261e-05	-0.8845	1.19998		-3.2148	0.07747	-3.1868	1.10454
																									-0.94601	0.000137832	-0.88401	1.19999		-3.21129	0.08348	-3.18329	1.10585
																									-0.94552	5.86758e-06	-0.88352	1.20001		-3.20777	0.08429	-3.17977	1.11038
																									-0.94503	-0.000128837	-0.88303	1.19999		-3.20426	0.06732	-3.17626	1.1123
																									-0.94454	2.09019e-05	-0.88254	1.2		-3.20075	0.05934	-3.17275	1.11201
																									-0.94405	2.22509e-05	-0.88205	1.19999		-3.19723	0.06355	-3.16923	1.11178
																									-0.94356	3.59097e-05	-0.88156	1.2		-3.19372	0.0646	-3.16572	1.11494
																									-0.94307	0.000107411	-0.88107	1.2		-3.19021	0.07055	-3.16221	1.11307
																									-0.94259	2.77091e-05	-0.88059	1.19999		-3.18669	0.07132	-3.15869	1.11284
																									-0.9421	-5.88013e-05	-0.8801	1.19998		-3.18318	0.07659	-3.15518	1.11122
																									-0.94161	-3.91364e-05	-0.87961	1.20001		-3.17967	0.07626	-3.15167	1.10713
																									-0.94112	-6.87975e-05	-0.87912	1.19999		-3.17616	0.0654	-3.14816	1.1113
																									-0.94063	-1.8383e-05	-0.87863	1.2		-3.17264	0.06428	-3.14464	1.11589
																									-0.94014	3.6014e-05	-0.87814	1.2		-3.16913	0.06137	-3.14113	1.11166
																									-0.93965	6.70703e-05	-0.87765	1.2		-3.16562	0.06369	-3.13762	1.10862
																									-0.93916	-1.25931e-05	-0.87716	1.2		-3.1621	0.06788	-3.1341	1.10878
																									-0.93867	1.27715e-05	-0.87667	1.20001		-3.15859	0.05616	-3.13059	1.11241
																									-0.93818	0.000172173	-0.87618	1.19999		-3.15508	0.05448	-3.12708	1.10991
																									-0.93769	7.14541e-06	-0.87569	1.20001		-3.15156	0.0709	-3.12356	1.10691
																									-0.9372	4.57763e-05	-0.8752	1.19999		-3.14805	0.07472	-3.12005	1.10797
																									-0.93671	-4.87465e-05	-0.87471	1.19999		-3.14454	0.06592	-3.11654	1.10625
																									-0.93622	5.27451e-05	-0.87422	1.2		-3.14103	0.07132	-3.11303	1.10487
																									-0.93574	2.37877e-05	-0.87374	1.2		-3.13751	0.07336	-3.10951	1.10641
																									-0.93525	-5.5967e-05	-0.87325	1.2		-3.134	0.07301	-3.106	1.10955
																									-0.93476	-0.00015421	-0.87276	1.2		-3.13049	0.08326	-3.10249	1.11145
																									-0.93427	4.6705e-05	-0.87227	1.20002		-3.12697	0.07941	-3.09897	1.11206
																									-0.93378	8.18508e-05	-0.87178	1.20002		-3.12346	0.07046	-3.09546	1.11376
																									-0.93329	3.92433e-05	-0.87129	1.19998		-3.11995	0.06939	-3.09195	1.11362
																									-0.9328	0.000125422	-0.8708	1.2		-3.11643	0.07579	-3.08843	1.1109
																									-0.93231	-9.52559e-05	-0.87031	1.20001		-3.11292	0.0673	-3.08492	1.11155
																									-0.93182	-5.62493e-05	-0.86982	1.20001		-3.10941	0.07141	-3.08141	1.11212
																									-0.93133	-2.93144e-05	-0.86933	1.20001		-3.1059	0.07589	-3.0779	1.11127
																									-0.93084	-6.45386e-05	-0.86884	1.19999		-3.10238	0.06797	-3.07438	1.11194
																									-0.93035	-3.0417e-05	-0.86835	1.20001		-3.09887	0.06311	-3.07087	1.11162
																									-0.92986	6.18257e-05	-0.86786	1.20001		-3.09536	0.06896	-3.06736	1.11036
[truncated: 63,537 more rows]

## Sheet: Fig. 3
Fig. 3c																	Fig. 3d
Time (min)	1:4			1:6			1:8			1:15			1:20				Time (s)	1:4 G'	1:4 G''	1:6 G'	1:6 G''	1:8 G'	1:8 G''	1:15 G'	1:15 G''	1:20 G'	1:20 G''
0	0	0	0	0	0	0	0	0	0	0	0	0	0	0	0		4	6170	855.2	5930	713.6	4640	791.9	2220	776	1970	495.7
0.166667	195.714	371.875	256.757	281.481	273.077	210.909	342	249.02	496.154	825	943.243	1085	1340	1586.21	1370.59		8	5800	874.8	5780	662.4	4230	614.8	2120	746.3	1960	478.6
0.333333	270	382.812	312.162	435.185	486.538	345.454	364	360.784	615.385	1025	1229.73	1205	1563.33	1548.28	1258.82		12	5850	784	6020	748.9	4340	662.5	2190	744.2	2000	480.2
0.5	397.143	487.5	429.73	459.259	582.692	472.727	522	494.118	732.692	1327.78	1494.6	1097.5	1893.33	1758.62	1591.18		16	5730	806.2	5940	717	4590	726.8	2300	783.4	1970	477.9
0.75	394.286	526.562	535.135	535.185	621.154	538.182	616	550.98	750	1408.33	1308.11	1105	1886.67	2006.9	1585.29		20	5610	718.8	5640	655.1	4570	691.2	2420	848.2	1960	474.6
1	435.714	610.938	583.784	566.667	636.538	590.909	668	605.882	759.615	1572.22	1394.6	1130	1883.33	1837.93	1532.35		24	5300	625.4	6860	910.2	4550	710.3	2330	747.3	1980	470.6
1.5	447.143	632.812	606.757	601.852	640.385	601.818	668	607.843	755.769	1319.44	1386.49	1160	1783.33	1855.17	1376.47		28	6060	822.8	5750	631.2	4360	666.9	2420	784	2000	490.2
2	515.714	625	593.243	614.815	703.846	632.727	662	619.608	750	1405.56	1335.13	1207.5	1910	1717.24	1438.23		32	5960	865.3	6400	829.9	4300	637.3	2520	801.7	1970	434.9
3	511.429	626.562	621.622	644.444	734.615	632.727	708	662.745	757.692	1438.89	1375.68	1345	1653.33	1831.03	1402.94		36	5340	620.9	5490	601.6	4890	827.3	2640	865.6	1960	468.9
5	517.143	662.5	608.108	683.333	744.231	678.182	714	654.902	744.231	1347.22	1424.32	1315	1783.33	1741.38	1626.47		40	6100	857	6230	771.4	4750	801.4	2430	710.4	1990	461.1
																	44	5950	811.7	6440	772.5	4400	669.7	2420	691.3	1990	507.6
																	48	6070	847.1	5980	734.8	4730	772.2	2560	748	2040	497.7
																	52	6340	960.6	5900	684	4600	743.4	2540	697.2	1990	476.9
																	56	6020	790.9	6130	748.2	4580	709.1	2480	669.7	1980	483.4
																	60	6030	794.1	5910	708.3	4580	732	2560	687	1940	470.7
																	64	6170	840.9	6130	728.4	4410	666.9	2430	611.1	2010	497.5
																	68	6640	1020	6130	718.2	4310	652.9	2580	676.6	2060	506
																	72	5860	747.5	5960	713.2	4730	768.9	2840	811.9	2030	488.2
																	76	5850	770.7	5710	634.6	4610	727.1	2710	726	2040	492.3
																	80	5500	645.1	6250	756.5	4600	738.2	2650	664	2010	511
																	84	6470	958.3	6070	721	4490	689.1	2540	600.9	1950	459.2
																	88	6210	819.6	6360	767	4760	773.5	2700	675.5	1990	466.5
																	92	6300	867.7	5860	661.7	4640	727.2	2640	633.3	2000	485.1
																	96	6120	880.4	5510	593.4	4580	737.7	2530	593.1	1970	479.8
																	100	5910	754.1	6070	710.7	4750	755.8	2730	635.6	2020	470.7
																	104	5450	656.9	6070	710.6	4520	695.7	2800	680.8	2020	486.2
																	108	6030	780.6	6160	739.3	4860	808	2560	544.8	2030	482.8
																	112	5420	629.8	5610	602.5	4670	763.5	2710	639.7	1970	471.6
																	116	6010	817.8	6430	817.8	4730	758.3	2840	682.2	1990	493
																	120	6240	845.9	6410	820.3	4430	677.2	2590	564.6	2030	485.3
																	124	5950	788.8	5460	621.2	4700	741.7	2700	606.3	1970	457.4
																	128	6570	902	5520	590.9	4960	800.1	2610	556.8	1940	447
																	132	5650	690.5	6100	722.3	5180	893.2	2680	617.4	1990	449.3
																	136	6080	804.5	6350	775.7	4300	617.4	2930	671.1	1980	461
																	140	5560	693.2	5540	588.8	4750	739.3	2810	619.6	1970	451.3
																	144	5670	678.9	6810	866.3	4670	725.5	2810	630	1990	463.3
																	148	5750	720.6	6220	766.8	4600	708.5	2860	644.4	2000	481.3
																	152	6340	840.4	6160	717	4880	816.4	2910	667.3	2020	470.2
																	156	6570	913.8	5790	649.6	4630	753.5	2700	576.8	2030	474.6
																	160	5780	589.7	5900	655.3	4860	759.6	2720	579.3	2050	479.4
																	164	6520	875.2	6140	732.2	4720	744.2	2850	605.6	2000	497.7
																	168	5570	666.7	6140	730.3	5000	845.6	2850	602.3	1970	444.8
																	172	5860	716.8	5610	616	4940	797.6	2870	619.6	1960	446.7
																	176	5770	691	5790	669.8	4300	627.8	2750	564.6	1980	385.1
																	180	6590	901.9	5880	638.3	4920	799.2	2850	586.3	2060	441.8
																	184	5980	727.7	6000	686.7	4690	710.9	2890	608.2	1930	404.4
																	188	5640	667.1	6280	639.4	4970	804.3	2740	544.9	1980	434.1
																	192	5850	705.5	6150	729.6	4330	628.7	2550	481.1	1950	469.4
																	196	5860	727.9	5730	629.7	4610	688.8	2730	542.5	1940	439.3
																	200	6010	723.1	6220	729.1	4590	691.6	2800	566.8	1930	445.5
																	204	6190	793.9	5650	614.6	4890	800.9	2720	533.2	2000	472.5
																	208	5870	686.8	6080	697.3	4620	707.9	2740	535	1970	450.1
																	212	6340	825	5700	662.5	4600	725.9	3080	643.8	1960	486.4
																	216	6030	728.6	5640	637.8	4490	686.9	2930	599.1	1960	473.3
																	220	6040	778	5920	666.2	5290	879	3030	634.6	1970	475.2
																	224	5670	675.6	5910	712.5	4520	685.2	2820	551.4	1980	483.4
																	228	5950	724.5	6640	777.1	4490	664.6	2770	535.6	1960	465.5
																	232	5980	738.9	6240	739	5000	786	3020	620.6	1950	442.8
																	236	5720	702	6200	752.2	4710	731	2830	559.1	1960	455.6
																	240	6610	884.2	5820	657.1	4900	779.9	2740	512.7	1910	432.4

## Sheet: Fig. 4
Fig. 4c											Fig. 4e
Time (d)	Free			+L			-L				Time (d)	Free			+L			-L
0.041667	498.1	479.8	499.7	534.2	549.6	517.4	507.3	508.9	506.3		0.041667	100.1	101.3	91.43	99.88	124.7	121.4	71.4	126.6	128.7
0.083333	434	329.4	309.4	420.8	379.1	422.5	457.4	405.9	445		0.083333	83.2	72.86	69.64	94.92	112.9	117.6	63.21	119.6	124.1
0.166667	404.1	344.3	373.5	392.9	449.6	409.4	385.9	392.3	389.7		0.166667	74.31	68.87	68.49	94.48	112.2	118.4	67.1	119	123
0.333333	341.8	336.4	369.6	317.6	319.5	312.8	386.2	328.9	324.8		0.333333	68.4	51.67	63.65	86.32	109.7	100.7	66.97	114.3	122.6
1	328	299.7	267.8	275.9	269.4	260.5	345.6	313.3	294.8		1	34.56	23.56	37.41	79.81	98.08	93.97	60.41	107.8	99.32
2	207.1	157.1	225.7	273.8	254.3	229.6	322.9	217.4	211.1		2	32.8	24.98	26.61	77.55	90.17	86.24	59.68	105.5	97.06
3	194.4	110.9	155.9	272	152.5	159	304.9	213.5	182.3		3	32.49	22.16	26.63	62.47	50.23	70.85	53.79	87.02	82.78
5	145.3	100.2	124.9	286.6	122.6	111.7	219.1	181.5	182.4		5	23.55	21.65	22.85	57.95	43.31	63.18	47.86	81.01	69.35
7	51.9	61.03	57.55	140.4	85.18	96.54	126.4	167.8	181.1		7	17.71	19.9	19.18	44.76	39.68	49.31	47.65	57.66	62.25
10	41.13	31.87	43.56	113.1	96.31	63.74	95.51	89.21	78.82		10	23.15	17.15	17.16	38.88	33.69	37.98	57.2	47.64	53.2
14	29.93	33.25	34.09	39.33	42.71	43.13	80.68	64	63.31		14	16.99	16.36	16.96	23.4	35.93	26.25	52.18	37.18	37.69
21	30.01	27.94	35.67	38.15	36.9	28.32	47.62	56.46	61.33		21	16.28	16.9	15.92	19.36	16.59	18.85	25.73	17.26	39.1
28	29.1	29.28	35.61	32.3	29.26	30.36	33.16	31.02	30.5		28	16.58	15.74	16.1	18.4	15.72	16.02	16.59	16.55	15.8

## Sheet: Fig. 5
Fig. 5d,5e										Fig. 5f							Fig. 5g
Time (day）	PBS									PBS	aCD47/Ce6+L	Blank PPG	Ce6@PPG+L	aCD47/Ce6@PPG	aCD47/Ce6@PPG+L		Time (days)	PBS	aCD47/Ce6+L	Blank PPG	Ce6@PPG+L	aCD47/Ce6@PPG	aCD47/Ce6@PPG+L
-10	0	0	0	0	0	0	0			1.502	0.801	0.888	0.583	0.511	0.096		29	1
-8	62.4	51.8	86.8	57.5	94.4	84	56.1			1.287	0.684	0.893	0.185	0.608	0		29	1
-6	180.3	83.4	168	158.7	92.7	89.4	121.1			1.171	0.332	0.809	0.129	0.298	0		35	1
-4	212	114.3	121.4	318.6	120	160.3	249										38	1
-2	247	131.6	138	320.2	188.1	177.1	327.2						P value				38	1
0	439.1	368	378.9	447.1	272	350.6	416.3			PBS	vs.	aCD47/Ce6@PPG+L	0.0002				38	1
0	0	0	0	0	0	0	0			aCD47/Ce6+L	vs.	aCD47/Ce6@PPG+L	0.0165				42	1
14	135.9	68.7	89.6	45.7	67.3	79.5	168.4			Blank PPG	vs.	aCD47/Ce6@PPG+L	<0.0001				45	1
18	368.5	198.7	209.3	98.5	159.7	232.6	398.7			aCD47/Ce6@PPG	vs.	aCD47/Ce6@PPG+L	0.0105
24	680.76	477.16	744.33	240.31	388.85	492.19	824.33										30		1
29	687.08	572.57	1150	377.37	614.06	603.72	1059.56										34		1
34	965.53	828.51	1234.56	452.26	732.61	822.97	1113.19										39		1
																	39		1
Time (day）	aCD47/Ce6+L																39		1
-10	0	0	0	0	0	0	0	0									42		1
-8	58.4	26.3	47.9	38.1	48	31.2	70	50.3									42		1
-6	83.2	126.2	135.6	85.1	100.1	53.9	124.5	75.1									46		1
-4	186.4	146.2	220	260.9	162.7	134.5	167.9	97.7
-2	320.9	182.6	389.8	299.7	248.8	108.1	209.5	135.8									34				1
0	414.2	359	444.1	466.6	408.7	200.2	342.9	321.7									34				1
0	0	0	0	0	0	0	0	0									39				1
14	106.7	65.4	0	98.7	56.3	88.5	104.3	55.3									45				1
18	243.7	198.5	0	234.6	119.4	156.4	289.5	112.3									46				1
24	407.74	296.29	0	512.28	260.05	322.93	334.62	183.13									49				1
29	659.55	398.27	0	815.15	349.5	459.55	492.7	181.82									51				1
34	892.46	481.22	0	1315.85	563.13	864.57	1014.03	215.37									52				1
Time (day）	Blank PPG																24					1
-10	0	0	0	0	0	0	0										39					1
-8	64.3	51.7	67.8	36.3	56.2	66.8	85.2										42					1
-6	123	45.9	147.3	92.2	137.1	103.6	163.4										42					1
-4	142.8	132.7	112.6	172.2	196.3	116	206.5										45					1
-2	193.8	206.2	245	209.3	240.9	159	306.1										45					1
0	221.8	348.4	335.9	307.4	427.8	181.3	349.8										47					1
0	0	0	0	0	0	0	0										47					1
14	68.9	123.6	78.9	87.3	109.6	55.3	87.6
18	145.8	298.6	176.4	154.3	187.5	154.8	139.8										46						1
24	240.46	465.87	329.64	359.24	207.56	272.48	333.79										50						1
29	425.96	878.19	447.92	706.99	338.41	506.53	638.22										52						1
34	470.07	1222.79	601.1	867.68	489.74	612.63	712.92										60						0
																	60						0
Time (day）	Ce6@PPG+L																60						0
-10	0	0	0	0	0	0	0	0									60						0
-8	53.4	78.7	79.8	47.3	82.7	44	78.4	85.9									60						0
-6	84	148.8	182.5	82.3	162	166.8	194.2	102.7
-4	98.5	268.4	223	221.8	230.8	378.8	245.1	152.4									24			1
-2	123.6	211	391.9	213.6	262.7	304.1	286.9	203.5									39			1
0	255.5	255.9	493	415.7	534.1	368.5	340.7	265.7									42			1
0	0	0	0	0	0	0	0	0									42			1
14	78.6	55.3	0	0	0	96.5	0	0									42			1
18	145.8	123.5	0	45.1	0	167.8	76.4	0									42			1
24	278.55	263.34	15.87	80.42	0	289.36	132.91	35.9									46			1
29	507.32	577.63	41.65	482.73	0	458.92	456.34	20									46			1
34	701.74	647.5	45.6	599.88	0	533.51	769.81	87.71
																		1=death
Time (day）	aCD47/Ce6@PPG
-10	0	0	0	0	0	0	0	0												P value
-8	49.8	72.6	40.5	47.3	78.7	61.1	68	40.6									PBS	vs.	aCD47/Ce6@PPG+L	<0.0001
-6	134.9	122.8	117.8	54	148.8	69.8	134.9	81.5									aCD47/Ce6@PPG	vs.	aCD47/Ce6@PPG+L	0.0022
-4	194.2	182.3	141.5	106	268.4	173.1	204.8	180.3
-2	258.8	214	251.2	110.6	388.1	193.9	262.8	289.7
0	351.3	234.6	473.8	125.1	447.2	363.3	393.8	363.8
0	0	0	0	0	0	0	0	0
14	0	0	0	36.8	105.4	189.6	0	65.7
18	0	0	55.3	67.9	287.5	495.4	0	167.5
24	0	24.47	84.29	117.05	416.51	1102.6	40.5	317.1
29	85.47	43	119.61	100.67	628.69	1179.8	99.19	370.33
34	313.4	63	148.31	184.44	871.4	1631.75	147.48	343.01
Time (day）	aCD47/Ce6@PPG+L
-10	0	0	0	0	0	0	0
-8	56.2	60.1	74.7	17.4	71	18.1	83.8
-6	137.5	104.3	95.1	54.9	127.6	49.5	146.9
-4	202.7	104.7	300.8	115.6	340.9	101.3	177.5
-2	217	127	371.2	175.1	353.5	142.2	254
0	235.8	294.5	521.4	284.9	421	251.3	354.3
0	0	0	0	0	0	0	0
14	0	0	0	0	0	0	0
18	0	0	0	0	0	0	0
24	39.97	0	0	0	0	0	0
29	168.58	0	0	0	0	0	0
34	179.48	43.94	0	0	0	0	0
			P value
PBS	vs.	aCD47/Ce6@PPG+L	<0.0001
PBS	vs.	Ce6@PPG+L	0.0104
Ce6@PPG+L	vs.	aCD47/Ce6@PPG+L	0.0078

## Sheet: Fig. 6
Fig. 6b							Fig. 6c							Fig. 6d							Fig. 6f							Fig. 6g							Fig. 6h							Figure 6i							Figure 6j
PBS	aCD47/Ce6+L	Blank PPG	Ce6@PPG+L	aCD47/Ce6@PPG	aCD47/Ce6@PPG+L		PBS	aCD47/Ce6+L	Blank PPG	Ce6@PPG+L	aCD47/Ce6@PPG	aCD47/Ce6@PPG+L		PBS	aCD47/Ce6+L	Blank PPG	Ce6@PPG+L	aCD47/Ce6@PPG	aCD47/Ce6@PPG+L		PBS	aCD47/Ce6+L	Blank PPG	Ce6@PPG+L	aCD47/Ce6@PPG	aCD47/Ce6@PPG+L		PBS	aCD47/Ce6+L	Blank PPG	Ce6@PPG+L	aCD47/Ce6@PPG	aCD47/Ce6@PPG+L		PBS	aCD47/Ce6+L	Blank PPG	Ce6@PPG+L	aCD47/Ce6@PPG	aCD47/Ce6@PPG+L		PBS	aCD47/Ce6+L	Blank PPG	Ce6@PPG+L	aCD47/Ce6@PPG	aCD47/Ce6@PPG+L		PBS
1.63	6.67	0.19	8.64	2.22	18		4.01	27.9	4.71	20.5	3.76	21		18.1	25.1	17.3	17.1	24.4	20.4		4.36	8.33	9.09	13.3	10	13.8		18.6	12	10.9	11.3	13	4.35		0.234409	0.694167	0.833945	1.17699	0.769231	2.89541		6.58	57.82	23.22	484.185	39.5	828.38		49.56
0.51	13.8	0.65	13.1	2.36	11.7		3.51	10.8	3.59	12.1	2.73	30.8		13.9	19.3	17.5	29	23.9	30.8		5.38	14.1	10.8	9.71	11.2	22.7		15	15.4	16.9	9.47	12.4	7.84		0.358667	0.915584	0.639053	1.02534	0.903226	3.17241		11.98	348.94	5.22	392.23	27.52	797.42		38.24
0.74	12.9	1.26	7.77	8.16	14.6		3.81	21.2	1.14	22.7	15.1	21.3		18	18.2	18.8	25	26.2	31.3		7.21	11.1	11.7	16.8	12.1	20.4		20.6	11.7	14.4	8.65	11.4	5.77		0.35	0.948718	0.8125	1.9422	1.0614	3.53553		8.66	56.04	14.82	80.18	147.04	506.64		18.14
			P value							P value							P value							P value							P value							P value							P value
PBS	vs.	aCD47/Ce6@PPG+L	0.0017				PBS	vs.	aCD47/Ce6@PPG+L	0.0031				PBS	vs.	aCD47/Ce6@PPG+L	0.0468				PBS	vs.	aCD47/Ce6@PPG+L	0.0089				PBS	vs.	aCD47/Ce6@PPG+L	0.0033				PBS	vs.	aCD47/Ce6@PPG+L	0.0001				PBS	vs.	aCD47/Ce6@PPG+L	0.0024				PBS
Blank PPG	vs.	aCD47/Ce6@PPG+L	0.0016				Blank PPG	vs.	aCD47/Ce6@PPG+L	0.0033											Blank PPG	vs.	aCD47/Ce6@PPG+L	0.0384				aCD47/Ce6+L	vs.	aCD47/Ce6@PPG+L	0.0107				aCD47/Ce6+L	vs.	aCD47/Ce6@PPG+L	0.0003				aCD47/Ce6+L	vs.	aCD47/Ce6@PPG+L	0.017				aCD47/Ce6+L
aCD47/Ce6@PPG	vs.	aCD47/Ce6@PPG+L	0.017				aCD47/Ce6@PPG	vs.	aCD47/Ce6@PPG+L	0.0282											aCD47/Ce6@PPG	vs.	aCD47/Ce6@PPG+L	0.0452				Blank PPG	vs.	aCD47/Ce6@PPG+L	0.016				Blank PPG	vs.	aCD47/Ce6@PPG+L	0.0002				Blank PPG	vs.	aCD47/Ce6@PPG+L	0.0025				Blank PPG
Blank PPG	vs.	Ce6@PPG+L	0.0055				Blank PPG	vs.	Ce6@PPG+L	0.0108																		Ce6@PPG+L	vs.	aCD47/Ce6@PPG+L	0.0406				Ce6@PPG+L	vs.	aCD47/Ce6@PPG+L	0.0058				aCD47/Ce6@PPG	vs.	aCD47/Ce6@PPG+L	0.0043				Ce6@PPG+L
																												aCD47/Ce6@PPG	vs.	aCD47/Ce6@PPG+L	0.0049				aCD47/Ce6@PPG	vs.	aCD47/Ce6@PPG+L	0.0004											aCD47/Ce6@PPG
																																			PBS	vs.	aCD47/Ce6+L	0.0038
[truncated: 11 more columns]

## Sheet: Fig. 7
Fig. 7e							Fig. 7f							Fig. 7g
PBS	aCD47/Ce6+L	Blank PPG	Ce6@PPG+L	aCD47/Ce6@PPG	aCD47/Ce6@PPG+L		Time (day）	Cured mice						Normal mice	Cured mice
34	23	33	4	13	0		0	0	0	0	0	0		8.68	19.3
37	12	28	6	10	1		7	3.72645	0	65.3925	0	75.5622		5.03	17.9
38	6	15	12	11	3		10	12.2261	0	52.9628	0	113.615		9.96	20.1
							12	57.8028	96.1913	101.503	0	279.946
			P value				14	33.8486	195.229	364.299	0	335.074					P value
PBS	vs.	aCD47/Ce6@PPG+L	<0.0001				16	36.5073	257.443	613.718	81.75	327.881		Normal mice	vs.	Cured mice	0.0022
Blank PPG	vs.	aCD47/Ce6@PPG+L	0.0116
aCD47/Ce6@PPG	vs.	aCD47/Ce6@PPG+L	0.0013				Time (day）	Normal mice
							0	0	0	0	0	0
							7	86	173.487	28.7256	107.968	257.099
							10	356.708	641.223	388.853	285.156	567.634
							12	551.939	895.803	409.017	358.459	649.591
							14	806.007	1366.04	456.354	499.238	1078.4
							16	1171.36	1549.3	478.986	613.696	1121.64
										P value
							Normal mice	vs.	Cured mice	0.037

## Sheet: Supplementary Fig. 2
Supplementary Fig. 2
		1:4 G'	1:4 G''			1:6 G'	1:6 G''			1:8 G'	1:8 G''			1:15 G'	1:15 G''			1:20 G'	1:20 G''
	1.12891	7560	1020		1.13098	8300	1280		1.13085	7143	992		1.11303	2580	327.2		1.11788	2020	237
	1.78513	8040	1010		1.78048	8780	1360		1.78461	7472	1013		1.77788	2600	323.3		1.77522	2110	239.7
	2.82532	8380	1060		2.82492	9080	1420		2.82809	7662	1040		2.81776	2600	322.3		2.81801	2160	246.1
	4.47258	8520	1100		4.47412	9220	1490		4.47988	7811	1084		4.46803	2610	331		4.46658	2180	260.1
	7.09761	8470	1140		7.12149	9010	1560		7.07839	7865	1144		7.07743	2580	348.9		7.07729	2140	283.8
	11.2209	8310	1210		11.244	8570	1650		11.2189	7709	1224		11.2256	2490	377.2		11.2269	2030	321.2
	17.8097	7850	1320		17.8077	7730	1740		17.8102	7208	1338		17.7966	2290	423.3		17.8076	1790	376.7
	28.244	6990	1480		28.1581	6640	1810		28.2296	6341	1506		28.2105	1970	487.6		28.2244	1410	445.1
	44.7941	5670	1720		44.8518	5310	1880		44.6974	5071	1721		44.7349	1550	549.7		44.8228	928	511.3
	71.3053	3920	1930		113.087	2310	1810		70.8374	3562	1848		89.4251	888.9	540.3		83.491	310.3	460.5
	121.09	2170	1860		185.403	1150	1590		116.901	2068	1754		149.363	520.5	461.9		273.295	15.8	87.42
	283.596	515.3	1100		1530	20	300		545.124	190.4	607		1150	20.87	78.87		490.822	4.386	44.47

## Sheet: Supplementary Fig. 5
Supplementary Fig. 5
	Time(h)	+L-IgG			-L-IgG
	0	0	0		0	0
	1	2.69106	0.460442		1.49964	0.299982
	2	4.28672	0.545847		2.24898	0.767969
	4	3.71376	1.96361		2.79927	1.18469
	8	6.08338	1.32455		3.20371	1.08093
	24	6.81222	0.885605		3.49461	1.3202
	48	7.3707	0.990991		4.09535	1.24765
	72	8.02788	0.543308		4.37486	0.965373
	120	8.37856	0.488845		5.07705	0.48701
	168	10.3206	1.19217		5.23993	0.304248
	240	11.157	1.74988		5.42916	0.222001
	360	12.1892	0.151509		5.93483	0.474584

## Sheet: Supplementary Fig. 7
Supplementary Fig. 7
	Time (s)	PBS	Ce6+aCD47+L	PDDA+Ce6+aCD47+L	aCD47
	75.5	0	0	0	0
	105	0.0002	0.000300169	0.000499964	0.000800014
	134.5	0.0013	0.000699997	0.00129986	0.00189996
	164.1	0.0013	0.00139999	0.0029	0.00230002
	193.7	0.0008	0.00139999	0.00150001	0.00230002
	223.2	0.0018	0.000100017	0.00269985	0.00309992
	252.7	0.0012	0.00030005	0.00460005	0.0036
	282.2	0.0024	0.000300169	0.00690007	0.00510001
	311.7	0.0023	0.000400186	0.00570011	0.00470006
	402.6	0.0022	0.00310016	0.00549996	0.00510001
	405.7	0.0013	0.00200009	0.00559986	0.00530005
	408.6	0.0019	0.00230014	0.00579989	0.00569999
	429.9	0.0014	0.00250006	0.00609994	0.00569999
	459.4	0.0021	0.00170028	0.00690007	0.00569999
	488.9	0.0017	0.00410008	0.00809979	0.00669992
	518.5	0.0019	0.00380003	0.00759995	0.00589991
	548	0.0019	0.00320017	0.0071001	0.00639999
	577.6	0.003	0.00320017	0.00839996	0.00699997
	607.1	0.0025	0.00120008	0.00839984	0.00669992
	636.6	0.0015	0.00340009	0.00709999	0.00730002
	666.1	0.0021	0.000400186	0.00889993	0.00730002
	695.7	0.0024	0.00210011	0.00769985	0.0079
	725.2	0.0032	0.00430012	0.00860012	0.00849998
	754.7	0.0031	0.00450003	0.00829995	0.0079
	784.3	0.0027	0.00260007	0.00800002	0.00769997
	813.9	0.0024	0.00370002	0.0109999	0.0086
	843.4	0.0028	0.00350022	0.00889993	0.0086
	872.9	0.002	0.00500011	0.00800002	0.00849998
	902.5	0.0022	0.00400007	0.00839996	0.0079
	932	0.003	0.005	0.0112	0.00899994
	961.5	0.0015	0.00280023	0.00879991	0.00829995
	991.1	0.0031	0.0036	0.0112998	0.00849998
	1020.6	0.0014	0.00389981	0.00989986	0.00889993
	1050.2	0.002	0.0041002	0.00849986	0.00849998
	1079.7	0.0036	0.00320005	0.0108	0.00970006
	1109.2	0.002	0.00549996	0.0105999	0.00889993
	1138.8	0.0026	0.00440002	0.0116001	0.00929999
	1168.3	0.0014	0.00600028	0.0114	0.00950003
	1197.8	0.0025	0.00689995	0.0114001	0.0101
	1227.4	0.0038	0.00559998	0.0111998	0.0102999
	1256.9	0.0022	0.00479984	0.0121	0.00969994
	1286.4	0.0027	0.00419998	0.0107	0.00989997
	1315.9	0.003	0.00530004	0.0126001	0.0101
	1345.5	0.003	0.00450003	0.0113999	0.00969994
	1375	0.0026	0.00329995	0.0118999	0.00899994
	1404.6	0.0028	0.00549996	0.0129	0.00989997
	1434.1	0.0027	0.00489998	0.0108	0.0102999
	1463.6	0.0025	0.00700009	0.0121001	0.0107
	1493.2	0.0027	0.00419986	0.0134	0.0102999
	1522.7	0.0036	0.00520003	0.0149	0.0110999
	1552.2	0.0027	0.00380003	0.0138	0.00999999
	1581.8	0.0027	0.00660002	0.0138001	0.0105001
	1611.3	0.0025	0.00389981	0.0135	0.0101999
	1640.8	0.0031	0.00519991	0.0123	0.0109
	1670.4	0.0023	0.00699997	0.0133998	0.0108
	1700	0.0027	0.00629997	0.0131999	0.0108
	1729.5	0.0027	0.00529993	0.0126002	0.00980008

## Sheet: Supplementary Fig. 9
Supplementary Fig. 9a
PBS	0	0	0	0	0	0	0	0	0
	14	127.705	117.658	97.0195	94.9442	86.1801	84.9139	82.5037	0
	19	388.438	367.13	366.584	322.816	322.695	310.05	273.32	263.25
	24	595.801	554.343	455.221	390.469	448.962	414.611	386.58	485.728
	29	936	781.644	653.562	562.658	563.16	559.796	473.993	482.285
	34	1435.92	1131.01	1093.52	909.626	756.756	724.117	654.883	506.627
aCD47	0	0	0	0	0	0	0	0	0
	14	110.205	106.706	103.708	103.207	96.2125	86.1801	71.6836	71.5
	19	469.367	440.724	297.349	286.726	264.31	203.082	174.653	153.354
	24	732.278	575.078	471.145	491.635	398.661	274.337	256.889	274.394
	29	993.591	916.19	657.76	695.102	497.458	408.38	334.268	327.525
	34	1419.14	1386.93	962.984	956.384	647.829	567.765	411.513	390.469
aCD47/Ce6@PAA+L	0	0	0	0	0	0	0	0	0
	14	0	0	0	0	0	0	0	0
	19	152.859	127.928	95.6134	0	0	0	0	0
	24	298.35	180.728	154.669	92.3	0	0	0	0
	29	461.319	353.825	314.416	137.8	0	0	0	0
	34	739.557	529.372	493.004	280.114	75.7411	0	0	0
aCD47/Ce6@PPG+L	0	0	0	0	0	0	0	0	0
	14	0	0	0	0	0	0	0	0
	19	0	0	0	0	0	0	0	0
	24	0	0	0	0	0	0	0	0
	29	0	0	0	0	0	0	0	0
	34	117.412	108.09	93.3239	0	0	0	0	0
Supplementary Fig. 9b
	Time (d)	PBS								aCD47								aCD47/Ce6@PAA+L								aCD47/Ce6@PPG+L
	0	0	0	0	0	0	0	0	0	0	0	0	0	0	0	0	0	0	0	0	0	0	0	0	0	0	0	0	0	0	0	0	0
	14	127.705	117.658	97.0195	94.9442	86.1801	84.9139	82.5037	0	110.205	106.706	103.708	103.207	96.2125	86.1801	71.6836	71.5	0	0	0	0	0	0	0	0	0	0	0	0	0	0	0	0
	19	388.438	367.13	366.584	322.816	322.695	310.05	273.32	263.25	469.367	440.724	297.349	286.726	264.31	203.082	174.653	153.354	152.859	127.928	95.6134	0	0	0	0	0	0	0	0	0	0	0	0	0
	24	595.801	554.343	455.221	390.469	448.962	414.611	386.58	485.728	732.278	575.078	471.145	491.635	398.661	274.337	256.889	274.394	298.35	180.728	154.669	92.3	0	0	0	0	0	0	0	0	0	0	0	0
	29	936	781.644	653.562	562.658	563.16	559.796	473.993	482.285	993.591	916.19	657.76	695.102	497.458	408.38	334.268	327.525	461.319	353.825	314.416	137.8	0	0	0	0	0	0	0	0	0	0	0	0
	34	1435.92	1131.01	1093.52	909.626	756.756	724.117	654.883	506.627	1419.14	1386.93	962.984	956.384	647.829	567.765	411.513	390.469	739.557	529.372	493.004	280.114	75.7411	0	0	0	117.412	108.09	93.3239	0	0	0	0	0
				P value
	PBS	vs.	aCD47/Ce6@PAA+L	0.0008
	PBS	vs.	aCD47/Ce6@PPG+L	<0.0001
	aCD47/Ce6@PAA+L	vs.	aCD47/Ce6@PPG+L	0.05
	aCD47	vs.	aCD47/Ce6@PAA+L	0.0056

[truncated: 5 more sheets: Supplementary Fig. 11, Supplementary Fig. 12, Supplementary Fig. 15, Supplementary Fig. 17, Supplementary Fig. 19]
